# Supplementary material for: Electron-mediated control of nanoporosity for targeted molecular separation in carbon membranes
Source: Nat Commun. 2022 Aug 24;13:4972. doi: 10.1038/s41467-022-32703-4 (PMC9402951; doi:10.1038/s41467-022-32703-4)
Supplement: Supplementary file 3 — Source Data [file 41467_2022_32703_MOESM3_ESM.xlsx]

## Sheet: Fig 2c
500°C pristine		500°C 250kGy
q_out	Intensity	q_out	Intensity
0.00035796	35.848	0.00035802	21.84
0.0026	34.272	0.0026	21.64
0.00483	31.864	0.00483	22
0.00707	34.624	0.00707	23.392
0.00931	34.624	0.00931	22.16
0.01155	37.024	0.01155	24.4
0.01378	34.4	0.01378	24.584
0.01602	36.2	0.01602	24.2
0.01826	37.008	0.01826	22.8
0.0205	35.448	0.0205	25.216
0.02273	38.64	0.02273	24.432
0.02497	36.672	0.02497	25.192
0.02721	37	0.02721	23.232
0.02945	37.008	0.02945	23.4
0.03168	37.2	0.03168	23.232
0.03392	38	0.03392	26.792
0.03616	48.672	0.03616	29.864
0.0384	50.848	0.0384	28.088
0.04063	48.4959	0.04063	29.664
0.04287	47.272	0.04287	29.656
0.04511	45.848	0.04511	28.448
0.04735	43.224	0.04735	27.64
0.04958	43	0.04958	27.432
0.05182	44.608	0.05182	27.968
0.05406	46.208	0.05406	27.936
0.0563	45.04	0.0563	28.416
0.05853	43.488	0.05853	28.368
0.06077	44.072	0.06077	27.632
0.06301	43.256	0.06301	27.224
0.06524	45.616	0.06524	30.216
0.06748	46.456	0.06748	31.192
0.06972	45.88	0.06972	27.064
0.07196	47.1039	0.07196	28.232
0.07419	46.44	0.07419	30.408
0.07643	50.056	0.07643	33.192
0.07867	50.7359	0.07867	32.584
0.0809	50.9199	0.0809	33.24
0.08314	51.864	0.08314	32.576
0.08538	51.232	0.08538	30.816
0.08761	54.248	0.08761	33.832
0.08985	56.648	0.08985	35.224
0.09209	56.888	0.09209	33.4
0.09432	63.7279	0.09432	36.776
0.09656	65.488	0.09656	38.416
0.0988	63.248	0.0988	37.056
0.10104	60.7199	0.10104	39.456
0.10327	62.88	0.10327	39.264
0.10551	71.272	0.10551	37.888
0.10774	80.7599	0.10774	45
0.10998	81.3279	0.10998	47.088
0.11222	82.072	0.11222	47.48
0.11445	80.456	0.11445	49.472
0.11669	84.824	0.11669	52.04
0.11893	82.672	0.11893	49.016
0.12116	86.072	0.12116	50.816
0.1234	82.464	0.1234	48.584
0.12563	80.5119	0.12563	47.616
0.12787	80.2	0.12787	47.656
0.13011	76.9039	0.13011	43.424
0.13234	79.224	0.13234	45.024
0.13458	83.552	0.13458	48.024
0.13681	87.176	0.13681	48.04
0.13905	85.624	0.13905	51.24
0.14128	85.656	0.14128	53.816
0.14352	89.2	0.14352	52.584
0.14575	93.128	0.14575	53.168
0.14799	98.824	0.14799	51.856
0.15023	107.88	0.15023	59.064
0.15246	119.92	0.15246	64.5279
0.1547	129.704	0.1547	69.384
0.15693	147.408	0.15693	80.616
0.15917	170.912	0.15917	90.392
0.1614	204.088	0.1614	105.728
0.16364	253.192	0.16364	134.048
0.16587	338.648	0.16587	180.624
0.1681	451.264	0.1681	233.568
0.17034	641.584	0.17034	329.096
0.17257	977.081	0.17257	498.624
0.17481	2132.78	0.17481	1094.32
0.17704	5751.36	0.17704	3009.56
0.17928	12974	0.17928	6588.36
0.18151	18703	0.18151	9254.12
0.18374	19608.6	0.18374	9637.29
0.18598	19545.4	0.18598	9626.08
0.18821	19024.9	0.18821	9404.53
0.19045	18637.9	0.19045	9211.9
0.19268	18164.8	0.19268	9027.19
0.19491	17688.3	0.19491	8823.29
0.19715	17269.3	0.19715	8602.02
0.19938	16827.7	0.19938	8334.41
0.20161	16462.5	0.20161	8081.87
0.20385	16064.2	0.20385	7872.31
0.20608	15683.2	0.20608	7687.87
0.20831	15314.3	0.20831	7515.91
0.21055	14947.1	0.21055	7348.19
0.21278	14601	0.21278	7211.33
0.21501	14306	0.21501	7086.23
0.21724	14043.4	0.21724	6934.16
0.21948	13771.7	0.21948	6821.83
0.22171	13537.9	0.22171	6716.01
0.22394	13292.1	0.22394	6554.74
0.22617	13051.8	0.22617	6391.74
0.22841	12754.1	0.22841	6267.66
0.23064	12578.3	0.23064	6173.54
0.23287	12240.8	0.23287	6061.54
0.2351	12081	0.2351	5941.58
0.23733	11890.4	0.23733	5860.54
0.23957	11626.8	0.23957	5735.63
0.2418	11419.7	0.2418	5639.34
0.24403	11249.1	0.24403	5567.1
0.24626	11071.5	0.24626	5495.51
0.24849	10841	0.24849	5418.1
0.25072	10735.8	0.25072	5325.89
0.25295	10581.1	0.25295	5269.3
0.25518	10424.4	0.25518	5243.19
0.25741	10250.5	0.25741	5099.02
0.25964	10099.4	0.25964	5033.4
0.26187	9974.56	0.26187	4995.9
0.2641	9855.41	0.2641	4920.38
0.26633	9725.57	0.26633	4820.86
0.26857	9598.54	0.26857	4767.6
0.2708	9518.57	0.2708	4748.02
0.27302	9397.89	0.27302	4705.25
0.27525	9252.41	0.27525	4643.54
0.27748	9152.19	0.27748	4586.3
0.27971	9049.68	0.27971	4528.55
0.28194	8910.39	0.28194	4454.67
0.28417	8805.29	0.28417	4416.85
0.2864	8693.48	0.2864	4369.46
0.28863	8643.28	0.28863	4322.22
0.29086	8544.38	0.29086	4268.66
0.29309	8503	0.29309	4248.5
0.29531	8437.84	0.29531	4174.31
0.29754	8339.68	0.29754	4143.99
0.29977	8233.27	0.29977	4095.62
0.302	8130.58	0.302	4039.87
0.30423	8050.8	0.30423	4013.58
0.30645	7993.04	0.30645	3979.04
0.30868	7922.68	0.30868	3949.08
0.31091	7879.07	0.31091	3927.75
0.31314	7813.09	0.31314	3831.58
0.31536	7825.42	0.31536	3812.4
0.31759	7609.61	0.31759	3758.2
0.31982	7548.27	0.31982	3764.39
0.32204	7458.1	0.32204	3723.35
0.32427	7432.14	0.32427	3682.52
0.3265	7345.72	0.3265	3637.84
0.32872	7260.48	0.32872	3589.59
0.33095	7202.6	0.33095	3550.5
0.33318	7126.58	0.33318	3530.41
0.3354	7039.74	0.3354	3495.5
0.33763	7001.54	0.33763	3439.5
0.33985	6948.63	0.33985	3404.58
0.34208	6824.89	0.34208	3361.81
0.3443	6771.86	0.3443	3320.76
0.34653	6681.38	0.34653	3329.31
0.34875	6618.83	0.34875	3291.73
0.35098	6581.86	0.35098	3235.8
0.3532	6539.07	0.3532	3209.86
0.35542	6480.86	0.35542	3199.27
0.35765	6409.66	0.35765	3179.62
0.35987	6331.25	0.35987	3136.98
0.3621	6331.26	0.3621	3099.56
0.36432	6237	0.36432	3042.58
0.36654	6165.23	0.36654	3015.57
0.36877	6091.5	0.36877	2995.94
0.37099	6096.4	0.37099	2953.6
0.37321	6018.86	0.37321	2932.12
0.37544	5970.9	0.37544	2908.58
0.37766	5947.91	0.37766	2879.45
0.37988	5893.26	0.37988	2845.21
0.3821	5829.1	0.3821	2802.92
0.38432	5783.38	0.38432	2773.16
0.38655	5713.76	0.38655	2732.99
0.38877	5683.62	0.38877	2682.95
0.39099	5605.9	0.39099	2711.64
0.39321	5570.35	0.39321	2702.49
0.39543	5486.63	0.39543	2638.22
0.39765	5434.34	0.39765	2604.88
0.39987	5430.63	0.39987	2594.01
0.40209	5404.94	0.40209	2573.93
0.40431	5349.16	0.40431	2542.85
0.40653	5301.44	0.40653	2503.64
0.40875	5251.06	0.40875	2471.63
0.41097	5212.68	0.41097	2459.5
0.41319	5139.44	0.41319	2423.74
0.41541	5109.08	0.41541	2416.34
0.41763	5010.73	0.41763	2407.34
0.41985	4992.64	0.41985	2380.7
0.42207	4990.01	0.42207	2349.29
0.42429	4940.65	0.42429	2315.85
0.42651	4899.74	0.42651	2297.77
0.42872	4846.41	0.42873	2267.1
0.43094	4793.94	0.43094	2229.71
0.43316	4737.22	0.43316	2225.66
0.43538	4725.56	0.43538	2214.57
0.4376	4704.94	0.4376	2177.36
0.43981	4663.68	0.43981	2177.57
0.44203	4625.5	0.44203	2162.46
0.44425	4610.25	0.44425	2142.36
0.44646	4571	0.44646	2119.13
0.44868	4513.34	0.44868	2083.94
0.45089	4489.7	0.45089	2061.31
0.45311	4451	0.45311	2059.04
0.45533	4402.78	0.45533	2041.59
0.45754	4373.61	0.45754	2045.86
0.45976	4364.62	0.45976	2025.73
0.46197	4347.91	0.46197	2009.21
0.46419	4317.91	0.46419	1992.74
0.4664	4295.45	0.4664	1973.07
0.46862	4281.33	0.46862	1953.64
0.47083	4269.32	0.47083	1952.36
0.47304	4258.45	0.47304	1933.83
0.47526	4206.13	0.47526	1916.52
0.47747	4141.74	0.47747	1894.19
0.47968	4087.92	0.47968	1865.47
0.4819	4068.38	0.4819	1849.34
0.48411	4037.69	0.48411	1845.3
0.48632	4010.86	0.48632	1831.82
0.48854	3965.3	0.48854	1815
0.49075	3944.03	0.49075	1800.62
0.49296	3900.67	0.49296	1789.28
0.49517	3891.38	0.49517	1769.99
0.49738	3899.26	0.49738	1767.92
0.49959	3847.21	0.49959	1757.3
0.5018	3813.42	0.5018	1728.9
0.50401	3788.06	0.50401	1718.43
0.50623	3768.03	0.50623	1710.71
0.50843	3728.86	0.50843	1684.93
0.51065	3706.42	0.51065	1702.07
0.51285	3676.89	0.51285	1675.65
0.51507	3653.05	0.51507	1649.71
0.51727	3635.27	0.51727	1653.38
0.51948	3600.93	0.51948	1649.04
0.52169	3567.79	0.52169	1632.14
0.5239	3544.05	0.5239	1606.22
0.52611	3535.18	0.52611	1627.42
0.52832	3517.66	0.52832	1611.06
0.53052	3499.63	0.53052	1590.52
0.53273	3466.02	0.53273	1580.1
0.53494	3443.74	0.53494	1581.17
0.53715	3434.56	0.53715	1575.19
0.53935	3413.77	0.53935	1573.97
0.54156	3416.79	0.54156	1559.95
0.54377	3384.05	0.54377	1536.01
0.54597	3381.5	0.54597	1537.5
0.54818	3355.76	0.54818	1519.78
0.55038	3332.34	0.55038	1519.86
0.55259	3314.86	0.55259	1513.78
0.55479	3301	0.55479	1505.98
0.557	3265.7	0.557	1480.54
0.5592	3243.78	0.5592	1479.41
0.56141	3279.53	0.56141	1486.09
0.56361	3227.4	0.56361	1481.4
0.56581	3194.94	0.56581	1463.71
0.56802	3178.42	0.56802	1454.76
0.57022	3175.98	0.57022	1450.63
0.57242	3172.09	0.57242	1444.9
0.57463	3153.74	0.57463	1438.9
0.57683	3133.59	0.57683	1443.39
0.57903	3091.29	0.57903	1420.42
0.58123	3069.7	0.58123	1401.4
0.58344	3070.1	0.58344	1387.13
0.58564	3061.46	0.58564	1378.49
0.58784	3030.11	0.58784	1383.6
0.59004	3026.16	0.59004	1373.9
0.59224	3026.19	0.59224	1373.39
0.59444	3003.59	0.59444	1367.67
0.59664	3007.42	0.59664	1362.74
0.59884	3001.33	0.59884	1352.36
0.60104	2970.73	0.60104	1340.54
0.60324	2973.15	0.60324	1332.1
0.60543	2929.18	0.60543	1336.38
0.60763	2926.92	0.60763	1328.26
0.60983	2933.44	0.60983	1323.84
0.61203	2910.64	0.61203	1323.02
0.61423	2906.23	0.61423	1318.35
0.61643	2877.62	0.61643	1299.01
0.61862	2869.19	0.61862	1288.7
0.62082	2862.23	0.62082	1285.5
0.62301	2856.26	0.62301	1280.99
0.62521	2845.95	0.62521	1279.58
0.62741	2860.39	0.62741	1284.14
0.6296	2853.9	0.6296	1288.92
0.6318	2838.65	0.6318	1291.4
0.63399	2823.8	0.63399	1284.89
0.63619	2806.35	0.63619	1277.38
0.63838	2796.19	0.63838	1282.84
0.64058	2765.48	0.64058	1266.58
0.64277	2740.69	0.64277	1278.93
0.64496	2734.9	0.64496	1278.62
0.64716	2751.6	0.64716	1268.99
0.64935	2767.05	0.64935	1248.78
0.65154	2722.61	0.65154	1236.78
0.65373	2720.47	0.65374	1246.41
0.65593	2717.96	0.65593	1233.14
0.65812	2721.3	0.65812	1224.15
0.66031	2711.46	0.66031	1234.81
0.6625	2675.03	0.6625	1230.3
0.66469	2663.32	0.66469	1221.21
0.66688	2673.38	0.66688	1209.52
0.66907	2648.11	0.66907	1207.54
0.67126	2638.99	0.67126	1202.26
0.67345	2645.11	0.67345	1217.85
0.67564	2656.3	0.67564	1220.86
0.67783	2603.45	0.67783	1196.74
0.68002	2612.56	0.68002	1201.15
0.68221	2608.67	0.68221	1213.28
0.6844	2612.86	0.6844	1215.3
0.68658	2617.1	0.68658	1195.3
0.68877	2612.49	0.68877	1186.15
0.69096	2573.26	0.69096	1204.61
0.69315	2571.34	0.69315	1199.66
0.69533	2565.15	0.69533	1178.02
0.69752	2547.55	0.69752	1184.5
0.6997	2537.55	0.6997	1193.23
0.70189	2554.5	0.70189	1182.74
0.70407	2552.91	0.70407	1178.65
0.70626	2546.41	0.70626	1173.6
0.70844	2547.04	0.70844	1166.6
0.71063	2541.79	0.71063	1171.07
0.71281	2527.9	0.71281	1174.86
0.715	2501.89	0.715	1162.91
0.71718	2506.14	0.71718	1169.54
0.71936	2536.74	0.71936	1167.4
0.72154	2514.1	0.72154	1169.06
0.72372	2498.24	0.72372	1160.52
0.72591	2498.43	0.72591	1153.1
0.72809	2515.3	0.72809	1155.39
0.73027	2522.06	0.73027	1162.26
0.73245	2492.01	0.73245	1159.06
0.73463	2486.5	0.73463	1148.5
0.73681	2486.81	0.73681	1136.38
0.73899	2469.42	0.73899	1141.56
0.74117	2457.64	0.74117	1144.09
0.74335	2460.37	0.74335	1139.74
0.74553	2488.04	0.74553	1158.35
0.74771	2452.74	0.74771	1145.09
0.74989	2454.9	0.74989	1162.67
0.75206	2465.3	0.75206	1156.27
0.75424	2459.86	0.75424	1150.5
0.75642	2460.95	0.75642	1140.79
0.75859	2418.86	0.75859	1127.71
0.76077	2443.77	0.76077	1115.27
0.76295	2427.65	0.76295	1119.57
0.76512	2428.78	0.76512	1127.22
0.7673	2422.18	0.7673	1121.14
0.76947	2424.62	0.76947	1114.02
0.77165	2426.46	0.77165	1134.56
0.77382	2393.54	0.77382	1136.89
0.77599	2403.55	0.77599	1127.09
0.77817	2419.81	0.77817	1132.31
0.78034	2422.31	0.78034	1129.38
0.78251	2418.08	0.78251	1116.06
0.78469	2415.42	0.78469	1110.46
0.78686	2429.39	0.78686	1104.97
0.78903	2409.72	0.78903	1129.93
0.7912	2391.8	0.7912	1117.54
0.79337	2389.32	0.79337	1113.93
0.79554	2397.72	0.79554	1119.12
0.79771	2396.26	0.79771	1119.65
0.79988	2398.35	0.79988	1118.3
0.80205	2398.49	0.80205	1123.42
0.80422	2384.4	0.80422	1112.09
0.80639	2366.38	0.80639	1107.59
0.80856	2375.51	0.80856	1118.9
0.81073	2370.37	0.81073	1123.93
0.8129	2355.29	0.8129	1120.6
0.81506	2350.11	0.81506	1124.28
0.81723	2361.45	0.81723	1126.14
0.8194	2369.27	0.8194	1120.35
0.82156	2354.94	0.82156	1118.13
0.82373	2344.86	0.82373	1117.58
0.82589	2345.96	0.82589	1114.3
0.82806	2344.51	0.82806	1114.14
0.83022	2335.7	0.83022	1117.46
0.83239	2342.24	0.83239	1092.42
0.83455	2338.16	0.83455	1098.83
0.83672	2328.24	0.83672	1099.57
0.83888	2321.4	0.83888	1108.09
0.84104	2334.4	0.84104	1105.07
0.8432	2330.22	0.8432	1103.79
0.84537	2345.33	0.84537	1118.31
0.84753	2345.04	0.84753	1128.97
0.84969	2300.65	0.84969	1116.98
0.85185	2312.25	0.85185	1130.34
0.85401	2320.41	0.85401	1133.4
0.85617	2324.44	0.85617	1123.21
0.85833	2324.15	0.85833	1107.77
0.86049	2323.67	0.86049	1101.51
0.86265	2326.33	0.86265	1109.88
0.86481	2308.68	0.86481	1104.14
0.86697	2315.62	0.86697	1102.38
0.86912	2310.97	0.86912	1109.98
0.87128	2316.3	0.87128	1115.91
0.87344	2296.39	0.87344	1126.16
0.87559	2308	0.87559	1120.66
0.87775	2304.94	0.87775	1100.03
0.87991	2328.19	0.87991	1112.02
0.88206	2323.98	0.88206	1111.77
0.88422	2301.78	0.88422	1122.05
0.88637	2302.22	0.88637	1130.28
0.88853	2306.29	0.88853	1126.07
0.89068	2317.06	0.89068	1115.1
0.89283	2322.27	0.89283	1103.56
0.89499	2311.53	0.89499	1104.54
0.89714	2326.5	0.89714	1122.02
0.89929	2308.47	0.89929	1124.61
0.90144	2316.71	0.90144	1122.1
0.90359	2311.7	0.90359	1106.91
0.90574	2296.21	0.90574	1108.36
0.90789	2294.52	0.90789	1108.66
0.91004	2290.9	0.91004	1103.86
0.91219	2279.05	0.91219	1112.22
0.91434	2281.41	0.91434	1118.05
0.91649	2274.14	0.91649	1113.74
0.91864	2292.46	0.91864	1120.7
0.92079	2285.11	0.92079	1130.6
0.92294	2275.98	0.92294	1130.2
0.92508	2280.32	0.92508	1122.98
0.92723	2283.96	0.92723	1122.75
0.92938	2294.53	0.92938	1113.18
0.93152	2294.48	0.93152	1115.9
0.93367	2299.43	0.93367	1115.51
0.93581	2303.67	0.93581	1125.51
0.93796	2273.26	0.93796	1119.32
0.9401	2274.47	0.9401	1118.14
0.94225	2282.03	0.94225	1118.46
0.94439	2277.52	0.94439	1112.94
0.94653	2273.48	0.94653	1110.57
0.94868	2265.22	0.94868	1121.5
0.95082	2278.29	0.95082	1140.47
0.95296	2260.14	0.95296	1135.88
0.9551	2286.77	0.9551	1128.55
0.95724	2287.16	0.95724	1123.75
0.95938	2275.82	0.95938	1134.87
0.96152	2288.9	0.96152	1144.82
0.96366	2279.75	0.96366	1145.3
0.9658	2293.9	0.9658	1121.89
0.96794	2284.72	0.96794	1129.91
0.97008	2300.25	0.97008	1136.85
0.97222	2276.47	0.97222	1144.46
0.97435	2276.54	0.97435	1129.62
0.97649	2281.06	0.97649	1143.95
0.97862	2292.22	0.97863	1143.78
0.98076	2310.58	0.98076	1126.96
0.9829	2319.74	0.9829	1127.86
0.98503	2303.82	0.98503	1130.06
0.98717	2296.16	0.98717	1121.49
0.9893	2295.78	0.9893	1137.58
0.99143	2283.79	0.99143	1155.3
0.99357	2291.03	0.99357	1156.5
0.9957	2300.06	0.9957	1154.77
0.99783	2297.81	0.99783	1144.44
0.99997	2283.82	0.99997	1150.7
1.0021	2285.96	1.0021	1159.91
1.00423	2292.73	1.00423	1152.59
1.00636	2296.09	1.00636	1143.54
1.00849	2310.19	1.00849	1146.43
1.01062	2302.77	1.01062	1154.05
1.01275	2263.54	1.01275	1155.22
1.01488	2272.3	1.01488	1159.58
1.01701	2289.77	1.01701	1162.65
1.01913	2306.03	1.01913	1159.01
1.02126	2297.73	1.02126	1161.17
1.02339	2280.04	1.02339	1172.41
1.02552	2287.37	1.02552	1170.78
1.02764	2284.98	1.02764	1167.5
1.02977	2280.77	1.02977	1174.3
1.03189	2277.38	1.03189	1180.45
1.03402	2295.94	1.03402	1167.58
1.03614	2299.56	1.03614	1170.02
1.03827	2313.86	1.03827	1176.32
1.04039	2311.33	1.04039	1169.42
1.04251	2312.94	1.04251	1156.46
1.04463	2314.07	1.04463	1163.08
1.04676	2270.98	1.04676	1172.03
1.04888	2273.32	1.04888	1154.94
1.051	2269.26	1.051	1169.12
1.05312	2262.21	1.05312	1181.33
1.05524	2286.26	1.05524	1178.82
1.05736	2282.5	1.05736	1171
1.05948	2276.82	1.05948	1170.89
1.0616	2278.47	1.0616	1172.44
1.06372	2279.22	1.06372	1166.35
1.06583	2290.74	1.06583	1167.37
1.06795	2297.65	1.06795	1185.4
1.07007	2275.31	1.07007	1190.04
1.07218	2315.92	1.07218	1195.14
1.0743	2316.62	1.0743	1176.14
1.07642	2321.79	1.07642	1207.14
1.07853	2317.52	1.07853	1192.64
1.08065	2299.82	1.08065	1183.7
1.08276	2310.49	1.08276	1180.03
1.08487	2302.38	1.08487	1178.62
1.08699	2301.21	1.08699	1187.91
1.0891	2298.64	1.0891	1203.4
1.09121	2292.06	1.09121	1192.48
1.09332	2298.89	1.09332	1222.56
1.09543	2288.54	1.09543	1187.24
1.09754	2279.9	1.09754	1170.87
1.09965	2280.32	1.09965	1195.06
1.10176	2298.56	1.10176	1222.69
1.10387	2315.4	1.10387	1218.92
1.10598	2314.64	1.10598	1200.02
1.10809	2306.89	1.10809	1185.86
1.1102	2299.85	1.1102	1195.17
1.11231	2295.07	1.11231	1204.77
1.11441	2283.33	1.11441	1207.33
1.11652	2278.94	1.11652	1194.53
1.11862	2281.46	1.11862	1202.22
1.12073	2282.84	1.12073	1196.34
1.12283	2246.23	1.12283	1220.97
1.12494	2294.48	1.12494	1225.02
1.12704	2310.22	1.12704	1207.48
1.12915	2303.79	1.12915	1210.7
1.13125	2316.01	1.13125	1218.46
1.13335	2321.35	1.13335	1228.62
1.13545	2304.3	1.13545	1224.97
1.13755	2305.6	1.13755	1222.23
1.13965	2290.31	1.13965	1245.63
1.14175	2302.62	1.14175	1234.2
1.14385	2307.66	1.14385	1212.82
1.14595	2320.46	1.14595	1234.85
1.14805	2317.12	1.14805	1206.34
1.15015	2317.2	1.15015	1241.47
1.15225	2313.26	1.15225	1238
1.15435	2318.42	1.15435	1231.77
1.15644	2296.82	1.15644	1223.59
1.15854	2283.86	1.15854	1228.99
1.16063	2294.58	1.16063	1246.71
1.16273	2316.23	1.16273	1249.7
1.16482	2325.31	1.16482	1255.19
1.16692	2308.98	1.16692	1236.16
1.16901	2320.75	1.16901	1239.14
1.17111	2331.39	1.17111	1256.52
1.1732	2317.71	1.1732	1245.06
1.17529	2332.49	1.17529	1251.34
1.17738	2316.25	1.17738	1248.91
1.17947	2302.98	1.17947	1229.99
1.18156	2287.82	1.18156	1227.67
1.18365	2290.94	1.18365	1239.72
1.18574	2310.3	1.18574	1246.78
1.18783	2307.02	1.18783	1255.05
1.18992	2292.62	1.18992	1261.94
1.19201	2302.53	1.19201	1252.08
1.1941	2331.57	1.1941	1249.7
1.19618	2331.12	1.19618	1243.62
1.19827	2314.89	1.19827	1242.5
1.20036	2312.12	1.20036	1246.66
1.20244	2332.54	1.20244	1267.63
1.20453	2313.63	1.20453	1265.11
1.20661	2306.24	1.20661	1265.57
1.2087	2300.27	1.2087	1266.78
1.21078	2326.26	1.21078	1260.46
1.21286	2307.59	1.21286	1249.98
1.21494	2318.5	1.21494	1268.33
1.21703	2341.9	1.21703	1259.58
1.21911	2318.39	1.21911	1246.71
1.22119	2348.54	1.22119	1239.31
1.22327	2333.6	1.22327	1242.04
1.22535	2323.99	1.22535	1238.81
1.22743	2325.52	1.22743	1250.43
1.22951	2313.56	1.22951	1270.84
1.23158	2318.1	1.23158	1269.76
1.23366	2320.28	1.23366	1243.06
1.23574	2308.74	1.23574	1253.61
1.23782	2304.19	1.23782	1249.35
1.23989	2322	1.23989	1266.96
1.24197	2327.95	1.24197	1267.13
1.24404	2314.14	1.24404	1281.54
1.24612	2321.79	1.24612	1283.7
1.24819	2331.54	1.24819	1273.24
1.25026	2317.18	1.25026	1264.15
1.25234	2309.97	1.25234	1273.5
1.25441	2311.79	1.25441	1278.1
1.25648	2297.93	1.25648	1263.42
1.25855	2299.34	1.25855	1260.85
1.26062	2305.1	1.26062	1263.96
1.26269	2311.89	1.26269	1265.18
1.26476	2320.24	1.26476	1279.24
1.26683	2338.55	1.26683	1272.42
1.2689	2324.01	1.2689	1273.32
1.27097	2322.14	1.27097	1271.26
1.27303	2323.32	1.27303	1255.7
1.2751	2309.1	1.2751	1263.04
1.27717	2303.42	1.27717	1265.86
1.27923	2308.19	1.27923	1279.83
1.2813	2304.95	1.2813	1286.58
1.28336	2299.72	1.28336	1291.05
1.28543	2311.75	1.28543	1301.14
1.28749	2327.17	1.28749	1293.24
1.28955	2323.55	1.28955	1282.62
1.29161	2326.82	1.29161	1272.67
1.29368	2318.03	1.29368	1271.65
1.29574	2325.88	1.29574	1278.71
1.2978	2300.01	1.2978	1280.69
1.29986	2290.14	1.29986	1275.32
1.30192	2289.74	1.30192	1266.74
1.30398	2309.51	1.30398	1276.74
1.30604	2316.27	1.30604	1268.52
1.30809	2314.96	1.30809	1275.52
1.31015	2296.16	1.31015	1266.1
1.31221	2296.5	1.31221	1280.07
1.31426	2296.32	1.31426	1281.21
1.31632	2287.15	1.31632	1281.34
1.31837	2290.45	1.31837	1289.86
1.32043	2292.54	1.32043	1273.76
1.32248	2306.14	1.32248	1282.1
1.32454	2276.94	1.32454	1264.02
1.32659	2284.65	1.32659	1282.46
1.32864	2288.26	1.32864	1284.66
1.33069	2302.78	1.33069	1282.76
1.33275	2305.91	1.33275	1282.49
1.3348	2301.23	1.3348	1297.24
1.33685	2296.38	1.33685	1272.98
1.3389	2316.69	1.3389	1252.3
1.34094	2283.05	1.34094	1260.13
1.34299	2299.86	1.34299	1250.64
1.34504	2278.83	1.34504	1268.59
1.34709	2283.36	1.34709	1293.01
1.34913	2300.09	1.34913	1290.86
1.35118	2298.85	1.35118	1290.23
1.35323	2297.26	1.35323	1298.35
1.35527	2298.04	1.35527	1296.77
1.35731	2307.39	1.35731	1288.34
1.35936	2288.38	1.35936	1273.72
1.3614	2276.65	1.3614	1279.59
1.36344	2295.61	1.36344	1305.35
1.36549	2291.1	1.36549	1306.82
1.36753	2257.13	1.36753	1287.11
1.36957	2245.83	1.36957	1269.9
1.37161	2260.2	1.37161	1266.44
1.37365	2256.59	1.37365	1283.31
1.37569	2253.75	1.37569	1285.14
1.37773	2278.15	1.37773	1279.14
1.37976	2274.01	1.37976	1291.32
1.3818	2272.25	1.3818	1305.4
1.38384	2264.09	1.38384	1294.58
1.38588	2254.16	1.38588	1273.62
1.38791	2277.5	1.38791	1278.83
1.38995	2256.98	1.38995	1270.27
1.39198	2254.64	1.39198	1283.5
1.39401	2258.16	1.39401	1274.7
1.39605	2265.61	1.39605	1276.31
1.39808	2268.9	1.39808	1271.17
1.40011	2234.56	1.40011	1283.62
1.40214	2241.7	1.40214	1284.22
1.40418	2232.93	1.40418	1282.98
1.40621	2232.47	1.40621	1269.52
1.40824	2231.01	1.40824	1267.3
1.41026	2232.37	1.41026	1270.37
1.41229	2236.73	1.41229	1260.03
1.41432	2239.08	1.41432	1259.18
1.41635	2245.19	1.41635	1264.13
1.41838	2246.01	1.41838	1283.58
1.4204	2224.57	1.4204	1282.03
1.42243	2219.9	1.42243	1268.25
1.42445	2236.09	1.42445	1274.43
1.42648	2230.3	1.42648	1275.64
1.4285	2205.1	1.4285	1270.22
1.43052	2215.16	1.43052	1251.11
1.43255	2210.24	1.43255	1273.66
1.43457	2195.97	1.43457	1273.86
1.43659	2201.26	1.43659	1276.65
1.43861	2218.94	1.43861	1278.74
1.44063	2231.58	1.44063	1280.34
1.44265	2225.37	1.44265	1283.85
1.44467	2183.38	1.44467	1265.52
1.44669	2208.7	1.44669	1253.72
1.44871	2199.02	1.44871	1235.28
1.45072	2164.29	1.45072	1259.38
1.45274	2166.9	1.45274	1274.8
1.45476	2181.06	1.45476	1271.7
1.45677	2166.01	1.45677	1277.27
1.45879	2160.22	1.45879	1255.79
1.4608	2171.96	1.4608	1250.73
1.46282	2177.22	1.46282	1246.6
1.46483	2194.66	1.46483	1236.33
1.46684	2195.39	1.46684	1231.28
1.46885	2179.29	1.46885	1240.87
1.47086	2170.21	1.47086	1251.15
1.47287	2153.27	1.47287	1247.06
1.47488	2146.22	1.47488	1237.66
1.47689	2160.19	1.47689	1246.61
1.4789	2154.62	1.4789	1251.4
1.48091	2135.6	1.48091	1249.53
1.48292	2133.88	1.48292	1239.05
1.48493	2127.9	1.48493	1253.36
1.48693	2131.93	1.48693	1254.24
1.48894	2155.5	1.48894	1238.85
1.49094	2146.27	1.49094	1240.38
1.49295	2126.86	1.49295	1234.81
1.49495	2138.52	1.49495	1245.38
1.49695	2135.99	1.49695	1240.5
1.49896	2143.46	1.49896	1236.3
1.50096	2145.06	1.50096	1233.35
1.50296	2127.5	1.50296	1236.44
1.50496	2111.82	1.50496	1237.21
1.50696	2104.15	1.50696	1222.6
1.50896	2098.06	1.50896	1226.32
1.51096	2093.58	1.51096	1218.26
1.51296	2117.62	1.51296	1227.3
1.51496	2135.3	1.51496	1230.14
1.51695	2104.28	1.51695	1219.49
1.51895	2080.2	1.51895	1226.86
1.52094	2082.01	1.52094	1220.79
1.52294	2106.42	1.52294	1207.96
1.52493	2087.53	1.52493	1213.28
1.52693	2067.06	1.52693	1187.14
1.52892	2074.4	1.52892	1216.51
1.53091	2043.99	1.53091	1199.96
1.53291	2058.7	1.53291	1203.9
1.5349	2054.29	1.5349	1217.81
1.53689	2038.62	1.53689	1208.28
1.53888	2046.7	1.53888	1189.7
1.54087	2049.7	1.54087	1188.15
1.54286	2053.2	1.54286	1190.22
1.54485	2021.7	1.54485	1194.82
1.54683	2017.61	1.54683	1197.36
1.54882	2004.85	1.54882	1199.56
1.55081	2006.91	1.55081	1202.62
1.55279	2008.17	1.55279	1195.2
1.55478	2014	1.55478	1183.53
1.55676	2009.19	1.55676	1187.66
1.55875	2009.27	1.55875	1189.49
1.56073	1996.54	1.56073	1197.41
1.56271	1999.37	1.56271	1188.15
1.56469	2011.7	1.56469	1173.9
1.56668	2000.09	1.56668	1175.21
1.56866	1980.18	1.56866	1178.73
1.57064	1956.67	1.57064	1162.21
1.57262	1956.45	1.57262	1164.39
1.5746	1964.64	1.5746	1167.3
1.57657	1953.57	1.57657	1155.56
1.57855	1951.62	1.57855	1144.87
1.58053	1966.75	1.58053	1151.21
1.5825	1986.92	1.5825	1162.14
1.58448	1979.38	1.58448	1170.08
1.58645	1942.38	1.58645	1158.48
1.58843	1934.58	1.58843	1147.41
1.5904	1948.22	1.5904	1148.57
1.59238	1934.35	1.59238	1149.55
1.59435	1923.67	1.59435	1152.1
1.59632	1922.1	1.59632	1150.76
1.59829	1898.95	1.59829	1152.64
1.60026	1912.63	1.60026	1136.8
1.60223	1929.78	1.60223	1138.42
1.6042	1913.32	1.6042	1137.54
1.60617	1897.1	1.60617	1142.82
1.60814	1902.54	1.60814	1138.92
1.6101	1882.28	1.6101	1122.78
1.61207	1875.01	1.61207	1121.11
1.61404	1883.58	1.61404	1123.18
1.616	1866.42	1.616	1100.74
1.61797	1856.25	1.61797	1107.73
1.61993	1867.44	1.61993	1105.16
1.62189	1844.73	1.62189	1103.68
1.62386	1866.55	1.62386	1101.03
1.62582	1862.18	1.62582	1101.26
1.62778	1875.49	1.62778	1106.41
1.62974	1869.27	1.62974	1084.44
1.6317	1843.74	1.6317	1054.82
1.63366	1839.44	1.63366	1086.93
1.63562	1852.7	1.63562	1072.52
1.63758	1796.7	1.63758	1075.33
1.63954	1781.57	1.63954	1079.16
1.64149	1795	1.64149	1086.34
1.64345	1816.26	1.64345	1067.51
1.6454	1781.81	1.6454	1058.01
1.64736	1772.2	1.64736	1063.35
1.64931	1779.69	1.64931	1051.26
1.65127	1759.2	1.65127	1063.33
1.65322	1770.3	1.65322	1055.3
1.65517	1789.18	1.65517	1060.87
1.65712	1772.11	1.65712	1053.68
1.65907	1752.87	1.65907	1067.34
1.66102	1734.91	1.66102	1052.84
1.66297	1736.23	1.66297	1042.32
1.66492	1707.64	1.66492	1039.53
1.66687	1691.62	1.66687	1041.52
1.66882	1705.85	1.66882	1049.22
1.67077	1729.57	1.67077	1040.82
1.67271	1701.47	1.67271	1029.73
1.67466	1691.09	1.67466	1043.44
1.6766	1687.95	1.6766	1036.26
1.67855	1705.94	1.67855	1033.74
1.68049	1704.41	1.68049	1010.74
1.68243	1685.8	1.68243	1008.97
1.68438	1692.93	1.68438	1005.62
1.68632	1661.22	1.68632	1025.63
1.68826	1637.45	1.68826	1011.24
1.6902	1620.64	1.6902	988.272
1.69214	1645.3	1.69214	978.192
1.69408	1649.28	1.69408	990.368
1.69602	1645.04	1.69602	981.96
1.69795	1649.4	1.69795	969.944
1.69989	1635.36	1.69989	977.376
1.70183	1617.86	1.70183	990.376
1.70376	1595.64	1.70376	987.392
1.7057	1609.47	1.7057	979.968
1.70763	1609.94	1.70763	971.512
1.70957	1591.86	1.70957	966.992
1.7115	1575.48	1.7115	965.84
1.71343	1579.76	1.71343	955.912
1.71536	1581.51	1.71536	955.472
1.71729	1565.45	1.71729	964.808
1.71922	1561.78	1.71922	952.16
1.72115	1560.43	1.72115	950.312
1.72308	1553.2	1.72308	937.544
1.72501	1540.61	1.72501	932.808
1.72694	1531.65	1.72694	941.088
1.72887	1552.08	1.72887	935.008
1.73079	1536.94	1.73079	932.936
1.73272	1536.22	1.73272	923.704
1.73464	1530.6	1.73464	933.184
1.73657	1530.24	1.73657	931
1.73849	1518.73	1.73849	908.408
1.74041	1513.9	1.74041	912.568
1.74233	1495.3	1.74233	911.752
1.74426	1488.12	1.74426	894.816
1.74618	1487.74	1.74618	893.344
1.7481	1479.96	1.7481	899.704
1.75002	1479.59	1.75002	892.848
1.75194	1482.1	1.75194	880.896
1.75385	1462.26	1.75385	876.504
1.75577	1456.62	1.75577	880.592
1.75769	1454.27	1.75769	880.496
1.7596	1445.1	1.7596	881.168
1.76152	1427.86	1.76152	868.456
1.76343	1421.8	1.76343	858.384
1.76535	1421.45	1.76535	858.296
1.76726	1417.67	1.76726	863.056
1.76917	1422.07	1.76917	869.528
1.77109	1419.07	1.77109	866.104
1.773	1406.74	1.773	848.592
1.77491	1413.93	1.77491	852.592
1.77682	1395.89	1.77682	864.752
1.77873	1397.14	1.77873	857.952
1.78063	1382.74	1.78063	850.472
1.78254	1371.47	1.78254	847.512
1.78445	1363.66	1.78445	838.984
1.78636	1365.42	1.78636	822.384
1.78826	1356.88	1.78826	825.336
1.79017	1379.02	1.79017	825.056
1.79207	1351.5	1.79207	816.256
1.79397	1338.75	1.79397	808.848
1.79588	1335.72	1.79588	812.408
1.79778	1322.7	1.79778	821.52
1.79968	1321.18	1.79968	823.672
1.80158	1307.21	1.80158	824.512
1.80348	1299.64	1.80348	800.48
1.80538	1284.68	1.80538	787.736
1.80728	1297.81	1.80728	787.808
1.80918	1299.05	1.80918	784.952
1.81108	1291.75	1.81108	785.16
1.81297	1282.76	1.81297	785.36
1.81487	1281.27	1.81487	788.368
1.81677	1266.92	1.81677	785.608
1.81866	1259.09	1.81866	782.992
1.82055	1261.5	1.82055	774.648
1.82245	1267.22	1.82245	781.008
1.82434	1245.49	1.82434	771.024
1.82623	1251.88	1.82623	770.256
1.82812	1248.73	1.82812	768.168
1.83001	1231.07	1.83001	739.808
1.8319	1220.42	1.8319	740.112
1.83379	1232.54	1.83379	739.304
1.83568	1229.68	1.83568	746.672
1.83757	1211.85	1.83757	747.536
1.83946	1203.1	1.83946	743.864
1.84134	1214.46	1.84134	742.536
1.84323	1217.89	1.84323	737.216
1.84511	1210.42	1.84511	739.76
1.847	1190.11	1.847	732.776
1.84888	1193.51	1.84888	728.488
1.85076	1173.76	1.85076	720.8
1.85265	1180.04	1.85265	723.832
1.85453	1188.54	1.85453	712.856
1.85641	1178.58	1.85641	718.352
1.85829	1155.36	1.85829	718.64
1.86017	1162.9	1.86017	720.328
1.86205	1173.5	1.86205	718.496
1.86392	1158.58	1.86392	687.368
1.8658	1146.38	1.8658	700.576
1.86768	1127.6	1.86768	692.416
1.86955	1132.29	1.86955	682.808
1.87143	1137.52	1.87143	688.08
1.8733	1135.84	1.8733	672
1.87518	1144.22	1.87518	674.416
1.87705	1121.81	1.87705	665.456
1.87892	1104.55	1.87892	672.168
1.88079	1091.26	1.88079	669.832
1.88266	1105.74	1.88266	688.168
1.88453	1100.01	1.88453	685.816
1.8864	1091.41	1.8864	676.584
1.88827	1086.83	1.88827	668.376
1.89014	1098.11	1.89014	658.064
1.89201	1091.35	1.89201	668.312
1.89387	1075.54	1.89387	666.44
1.89574	1076.01	1.89574	634.896
1.8976	1054.2	1.8976	639.952
1.89947	1046.18	1.89947	631.632
1.90133	1062.56	1.90133	641.424
1.9032	1064.89	1.9032	655.272
1.90506	1052.74	1.90506	646.552
1.90692	1028.13	1.90692	636.76
1.90878	1027.5	1.90878	633.488
1.91064	1030	1.91064	647.32
1.9125	1021.04	1.9125	635.376
1.91436	1026.73	1.91436	633.976
1.91622	1023.6	1.91622	622.944
1.91807	1051.11	1.91807	621.912
1.91993	1024.17	1.91993	608.448
1.92179	1011.82	1.92179	606.168
1.92364	1018.64	1.92364	607.616
1.9255	1012.28	1.9255	618.12
1.92735	988.48	1.92735	606.424
1.9292	998.832	1.9292	592.656
1.93106	992.024	1.93106	594.528
1.93291	981.136	1.93291	605.312
1.93476	972.112	1.93476	603.072
1.93661	977.56	1.93661	595.352
1.93846	982.896	1.93846	591.84
1.94031	964.736	1.94031	581.344
1.94216	949.04	1.94216	579.584
1.944	945.648	1.944	584.192
1.94585	939.848	1.94585	585.592
1.94769	950.392	1.94769	578.848
1.94954	942	1.94954	573.376
1.95138	936.256	1.95138	579.264
1.95323	934.768	1.95323	567.208
1.95507	921.8	1.95507	574.552
1.95691	919.768	1.95691	570.928
1.95875	921.424	1.95875	557.352
1.9606	920.176	1.9606	559.864
1.96244	904.8	1.96244	562.064
1.96428	903.192	1.96428	556.44
1.96611	905.712	1.96611	554.08
1.96795	894.04	1.96795	551.52
1.96979	892.464	1.96979	552.328
1.97163	891.112	1.97163	555.912
1.97346	894.272	1.97346	549.76
1.9753	889.872	1.9753	549.272
1.97713	884.568	1.97713	560.976
1.97896	882.944	1.97896	554.616
1.9808	883.912	1.9808	539.68
1.98263	883.608	1.98263	527.832
1.98446	879.512	1.98446	532.408
1.98629	879.2	1.98629	533.584
1.98812	864.92	1.98812	526.992
1.98995	853.944	1.98995	516.744
1.99178	853.104	1.99178	516.688
1.99361	856.376	1.99361	513.08
1.99543	837.08	1.99543	521.704
1.99726	833.128	1.99726	530.768
1.99909	840.88	1.99909	523.536
2.00091	853.52	2.00091	506.792
2.00274	852.416	2.00274	504.88
2.00456	826.552	2.00456	507.624
2.00638	819.504	2.00638	508.928
2.0082	821.752	2.0082	498.952
2.01003	810.848	2.01003	487.08
2.01185	834.064	2.01185	498.288
2.01367	822.632	2.01367	499.888
2.01548	817.768	2.01548	502.384
2.0173	815.288	2.0173	492.008
2.01912	824.184	2.01912	476.952
2.02094	789.824	2.02094	481.264
2.02275	802.624	2.02275	489.384
2.02457	789.928	2.02457	482.872
2.02638	796.84	2.02638	475.296
2.0282	776.416	2.0282	480.92
2.03001	774.728	2.03001	478.088
2.03182	771.84	2.03182	483.448
2.03364	775.648	2.03364	487.664
2.03545	780.688	2.03545	487.912
2.03726	766.512	2.03726	474.248
2.03907	768.288	2.03907	468.312
2.04087	765.696	2.04087	462.856
2.04268	758.096	2.04268	471.376
2.04449	758.712	2.04449	470.056
2.0463	764.16	2.0463	464.144
2.0481	771.208	2.0481	470.544
2.04991	761.704	2.04991	471.048
2.05171	753.072	2.05171	464.664
2.05352	749.992	2.05352	458.56
2.05532	742.808	2.05532	455.744
2.05712	741.272	2.05712	455.888
2.05892	735.136	2.05892	455.736
2.06072	725.208	2.06072	458.024
2.06252	726.56	2.06252	455.056
2.06432	725.312	2.06432	444.168
2.06612	719.312	2.06612	440.008
2.06792	716.552	2.06792	435.832
2.06972	727.384	2.06972	446.912
2.07151	723.976	2.07151	449.168
2.07331	720.296	2.07331	454.84
2.0751	716.04	2.0751	439.608
2.0769	714.648	2.0769	440.352
2.07869	712.528	2.07869	435.576
2.08048	711.056	2.08048	420.048
2.08228	702.28	2.08228	424.6
2.08407	708.336	2.08407	423.816
2.08586	703.624	2.08586	420.512
2.08765	702.864	2.08765	428.384
2.08944	697.28	2.08944	417.272
2.09122	686.624	2.09122	415.568
2.09301	687.192	2.09301	420.608
2.0948	681.864	2.0948	418.968
2.09658	683.16	2.09658	414.288
2.09837	680.552	2.09837	417.176
2.10015	672.808	2.10015	413.688
2.10194	677.704	2.10194	403.096
2.10372	677.096	2.10372	401.136
2.1055	677.672	2.1055	406.28
2.10728	676.96	2.10728	413.584
2.10907	671.152	2.10907	415.328
2.11085	667.856	2.11085	411.416
2.11262	679.024	2.11263	411.352
2.1144	680.864	2.1144	405.256
2.11618	663.616	2.11618	407.232
2.11796	662.512	2.11796	405.144
2.11974	661.632	2.11974	404.712
2.12151	652.432	2.12151	410.472
2.12329	644.48	2.12329	406.168
2.12506	643.8	2.12506	398.368
2.12683	639.352	2.12683	391.264
2.12861	634.392	2.12861	402.312
2.13038	635.432	2.13038	380.968
2.13215	628.792	2.13215	389.88
2.13392	626.696	2.13392	394.664
2.13569	630.056	2.13569	382.96
2.13746	636.472	2.13746	376.192
2.13923	634.024	2.13923	382.016
2.14099	635.944	2.14099	382.312
2.14276	625.112	2.14276	380.008
2.14453	635.904	2.14453	382.896
2.14629	633.408	2.14629	377.184
2.14806	618.888	2.14806	378.4
2.14982	615.912	2.14982	387.912
2.15158	621.856	2.15158	385.288
2.15334	619.352	2.15334	380.936
2.15511	607.376	2.15511	375.072
2.15687	613.32	2.15687	369.2
2.15863	617.856	2.15863	368.184
2.16039	596.888	2.16039	361.136
2.16214	598.256	2.16214	360.288
2.1639	606.088	2.1639	362.344
2.16566	605.536	2.16566	362.656
2.16741	601.376	2.16741	366.888
2.16917	592.136	2.16917	365.464
2.17093	594.296	2.17093	363.72
2.17268	589.952	2.17268	359.144
2.17443	593.24	2.17443	362.784
2.17618	588.144	2.17618	362.4
2.17794	588.648	2.17794	367.92
2.17969	592.728	2.17969	358.144
2.18144	585.96	2.18144	354.864
2.18319	579.256	2.18319	352.424
2.18494	583.088	2.18494	352.544
2.18668	589.768	2.18668	360.552
2.18843	597.752	2.18843	354.032
2.19018	580.024	2.19018	356.848
2.19192	577.952	2.19192	350.6
2.19367	579.128	2.19367	346.328
2.19541	585.224	2.19541	348.728
2.19716	574.936	2.19716	346.128
2.1989	566.656	2.1989	347.464
2.20064	572.088	2.20064	348.952
2.20238	561.28	2.20238	352.528
2.20412	567.544	2.20412	344.656
2.20586	568.704	2.20586	341.288
2.2076	561.728	2.2076	344.856
2.20934	555.536	2.20934	343.416
2.21108	554.832	2.21108	343.472
2.21281	556.952	2.21281	346.592
2.21455	557.08	2.21455	341.544
2.21628	554.776	2.21628	339.96
2.21802	561.344	2.21802	351.52
2.21975	560.032	2.21975	344.344
2.22149	557.4	2.22149	334.928
2.22322	551.72	2.22322	321.328
2.22495	541.792	2.22495	329.808
2.22668	538.96	2.22668	336.232
2.22841	546.536	2.22841	326.424
2.23014	546.48	2.23014	331.024
2.23187	533.776	2.23187	332.152
2.23359	531.888	2.23359	326.184
2.23532	529.816	2.23532	328.656
2.23705	532.488	2.23705	324.048
2.23877	541.016	2.23877	322.496
2.2405	538.584	2.2405	321.816
2.24222	532.984	2.24222	318.152
2.24394	532.536	2.24394	322.568
2.24567	532.28	2.24567	329.472
2.24739	526.944	2.24739	325.416
2.24911	533.168	2.24911	325.92
2.25083	544.12	2.25083	315.56
2.25255	530.464	2.25255	322.08
2.25427	520.2	2.25427	313.64
2.25599	534.92	2.25599	318.576
2.2577	526.72	2.2577	319.712
2.25942	524.656	2.25942	322.84
2.26113	519.776	2.26113	321.336
2.26285	520.144	2.26285	312.128
2.26456	522.72	2.26456	306.216
2.26628	517.152	2.26628	307.768
2.26799	520.096	2.26799	309.424
2.2697	517.744	2.2697	308.456
2.27141	524.008	2.27141	314.168
2.27312	522.416	2.27312	300.44
2.27483	523.224	2.27483	316.984
2.27654	512.904	2.27654	316.448
2.27825	513.48	2.27825	309.856
2.27996	509.392	2.27996	311.216
2.28166	507.152	2.28166	316.888
2.28337	508.432	2.28337	313.912
2.28507	508.112	2.28507	312.32
2.28678	511.712	2.28678	313.352
2.28848	516.576	2.28848	311.2
2.29018	508.696	2.29018	307.632
2.29188	516.92	2.29188	309.408
2.29359	503.992	2.29359	307.12
2.29529	496.784	2.29529	293.64
2.29699	498.24	2.29699	297.016
2.29868	488.216	2.29868	297.064
2.30038	487.336	2.30038	292.256
2.30208	502.616	2.30208	288.416
2.30378	501.992	2.30378	287.376
2.30547	494.384	2.30547	291.928
2.30717	497.704	2.30717	298.344
2.30886	493.84	2.30886	295
2.31056	493.48	2.31056	296.056
2.31225	502.24	2.31225	297.544
2.31394	478.056	2.31394	298.256
2.31563	490.536	2.31563	291.128
2.31732	494.528	2.31732	292.84
2.31901	490.096	2.31901	294.496
2.3207	494.496	2.3207	298.376
2.32239	491.248	2.32239	298.032
2.32408	484.016	2.32408	292.208
2.32576	481.448	2.32576	295.936
2.32745	486.064	2.32745	292.864
2.32913	489.112	2.32913	286.584
2.33082	481.232	2.33082	288.736
2.3325	486.24	2.3325	292.648
2.33419	479.76	2.33419	289.544
2.33587	481.208	2.33587	286.824
2.33755	482.696	2.33755	287.888
2.33923	477.904	2.33923	291.32
2.34091	479.784	2.34091	293.84
2.34259	484.008	2.34259	294.088
2.34427	482.272	2.34427	292.688
2.34594	470.88	2.34594	289.32
2.34762	471.368	2.34762	285.76
2.3493	470.864	2.3493	285.552
2.35097	483.712	2.35097	286.448
2.35265	481.84	2.35265	283.344
2.35432	483.768	2.35432	285.552
2.35599	478.312	2.35599	282.048
2.35767	471.448	2.35767	278.064
2.35934	476.656	2.35934	282.48
2.36101	469.584	2.36101	288.608
2.36268	472.856	2.36268	290.824
2.36435	471.28	2.36435	280.84
2.36602	460.552	2.36602	278.56
2.36768	464.848	2.36768	282.488
2.36935	468.296	2.36935	280.912
2.37102	460.12	2.37102	274.584
2.37268	469.944	2.37268	278.176
2.37435	472.312	2.37435	278.536
2.37601	463.616	2.37601	275.152
2.37767	466.088	2.37767	273.792
2.37934	460.2	2.37934	277.792
2.381	474.992	2.381	277.048
2.38266	463.608	2.38266	271.48
2.38432	458.616	2.38432	268.088
2.38598	458.712	2.38598	273.592
2.38764	454.76	2.38764	273.6
2.38929	455.104	2.38929	271.976
2.39095	456.872	2.39095	269.504
2.39261	460.12	2.39261	267.272
2.39426	457.272	2.39426	273.656
2.39592	462.8	2.39592	264.936
2.39757	458.392	2.39757	269.536
2.39922	463.264	2.39922	270.44
2.40088	461.072	2.40088	266.48
2.40253	455.16	2.40253	266.072
2.40418	455.752	2.40418	264.752
2.40583	458.008	2.40583	265.352
2.40748	460.824	2.40748	273
2.40913	458.216	2.40913	284.696
2.41077	443.136	2.41077	284.288
2.41242	449.864	2.41242	273.944
2.41407	456.056	2.41407	273.296
2.41571	459.68	2.41571	270.336
2.41736	459.16	2.41736	268.208
2.419	456.264	2.419	271.44
2.42064	456.912	2.42064	272.656
2.42229	457.504	2.42229	277.672
2.42393	449.76	2.42393	275.176
2.42557	450.304	2.42557	274.048
2.42721	448.008	2.42721	275.656
2.42885	455.64	2.42885	272.328
2.43049	452.32	2.43049	270.536
2.43213	456.824	2.43213	264.392
2.43376	448.168	2.43376	262.4
2.4354	448.584	2.4354	260.304
2.43703	459.328	2.43703	264.456
2.43867	444.456	2.43867	273.56
2.4403	446.968	2.4403	274.104
2.44194	446.472	2.44194	270.616
2.44357	450.76	2.44357	267.416
2.4452	456.424	2.4452	264.968
2.44683	456.192	2.44683	263.584
2.44846	451.488	2.44846	268.384
2.45009	445.472	2.45009	262.104
2.45172	452.552	2.45172	273.216
2.45335	454.664	2.45335	270.64
2.45498	50.2	2.45498	33.2

## Sheet: Fig 2d
500°C 250kGy
q_out	Intensity
0.00035802	21.84
0.0026	21.64
0.00483	22
0.00707	23.392
0.00931	22.16
0.01155	24.4
0.01378	24.584
0.01602	24.2
0.01826	22.8
0.0205	25.216
0.02273	24.432
0.02497	25.192
0.02721	23.232
0.02945	23.4
0.03168	23.232
0.03392	26.792
0.03616	29.864
0.0384	28.088
0.04063	29.664
0.04287	29.656
0.04511	28.448
0.04735	27.64
0.04958	27.432
0.05182	27.968
0.05406	27.936
0.0563	28.416
0.05853	28.368
0.06077	27.632
0.06301	27.224
0.06524	30.216
0.06748	31.192
0.06972	27.064
0.07196	28.232
0.07419	30.408
0.07643	33.192
0.07867	32.584
0.0809	33.24
0.08314	32.576
0.08538	30.816
0.08761	33.832
0.08985	35.224
0.09209	33.4
0.09432	36.776
0.09656	38.416
0.0988	37.056
0.10104	39.456
0.10327	39.264
0.10551	37.888
0.10774	45
0.10998	47.088
0.11222	47.48
0.11445	49.472
0.11669	52.04
0.11893	49.016
0.12116	50.816
0.1234	48.584
0.12563	47.616
0.12787	47.656
0.13011	43.424
0.13234	45.024
0.13458	48.024
0.13681	48.04
0.13905	51.24
0.14128	53.816
0.14352	52.584
0.14575	53.168
0.14799	51.856
0.15023	59.064
0.15246	64.5279
0.1547	69.384
0.15693	80.616
0.15917	90.392
0.1614	105.728
0.16364	134.048
0.16587	180.624
0.1681	233.568
0.17034	329.096
0.17257	498.624
0.17481	1094.32
0.17704	3009.56
0.17928	6588.36
0.18151	9254.12
0.18374	9637.29
0.18598	9626.08
0.18821	9404.53
0.19045	9211.9
0.19268	9027.19
0.19491	8823.29
0.19715	8602.02
0.19938	8334.41
0.20161	8081.87
0.20385	7872.31
0.20608	7687.87
0.20831	7515.91
0.21055	7348.19
0.21278	7211.33
0.21501	7086.23
0.21724	6934.16
0.21948	6821.83
0.22171	6716.01
0.22394	6554.74
0.22617	6391.74
0.22841	6267.66
0.23064	6173.54
0.23287	6061.54
0.2351	5941.58
0.23733	5860.54
0.23957	5735.63
0.2418	5639.34
0.24403	5567.1
0.24626	5495.51
0.24849	5418.1
0.25072	5325.89
0.25295	5269.3
0.25518	5243.19
0.25741	5099.02
0.25964	5033.4
0.26187	4995.9
0.2641	4920.38
0.26633	4820.86
0.26857	4767.6
0.2708	4748.02
0.27302	4705.25
0.27525	4643.54
0.27748	4586.3
0.27971	4528.55
0.28194	4454.67
0.28417	4416.85
0.2864	4369.46
0.28863	4322.22
0.29086	4268.66
0.29309	4248.5
0.29531	4174.31
0.29754	4143.99
0.29977	4095.62
0.302	4039.87
0.30423	4013.58
0.30645	3979.04
0.30868	3949.08
0.31091	3927.75
0.31314	3831.58
0.31536	3812.4
0.31759	3758.2
0.31982	3764.39
0.32204	3723.35
0.32427	3682.52
0.3265	3637.84
0.32872	3589.59
0.33095	3550.5
0.33318	3530.41
0.3354	3495.5
0.33763	3439.5
0.33985	3404.58
0.34208	3361.81
0.3443	3320.76
0.34653	3329.31
0.34875	3291.73
0.35098	3235.8
0.3532	3209.86
0.35542	3199.27
0.35765	3179.62
0.35987	3136.98
0.3621	3099.56
0.36432	3042.58
0.36654	3015.57
0.36877	2995.94
0.37099	2953.6
0.37321	2932.12
0.37544	2908.58
0.37766	2879.45
0.37988	2845.21
0.3821	2802.92
0.38432	2773.16
0.38655	2732.99
0.38877	2682.95
0.39099	2711.64
0.39321	2702.49
0.39543	2638.22
0.39765	2604.88
0.39987	2594.01
0.40209	2573.93
0.40431	2542.85
0.40653	2503.64
0.40875	2471.63
0.41097	2459.5
0.41319	2423.74
0.41541	2416.34
0.41763	2407.34
0.41985	2380.7
0.42207	2349.29
0.42429	2315.85
0.42651	2297.77
0.42873	2267.1
0.43094	2229.71
0.43316	2225.66
0.43538	2214.57
0.4376	2177.36
0.43981	2177.57
0.44203	2162.46
0.44425	2142.36
0.44646	2119.13
0.44868	2083.94
0.45089	2061.31
0.45311	2059.04
0.45533	2041.59
0.45754	2045.86
0.45976	2025.73
0.46197	2009.21
0.46419	1992.74
0.4664	1973.07
0.46862	1953.64
0.47083	1952.36
0.47304	1933.83
0.47526	1916.52
0.47747	1894.19
0.47968	1865.47
0.4819	1849.34
0.48411	1845.3
0.48632	1831.82
0.48854	1815
0.49075	1800.62
0.49296	1789.28
0.49517	1769.99
0.49738	1767.92
0.49959	1757.3
0.5018	1728.9
0.50401	1718.43
0.50623	1710.71
0.50843	1684.93
0.51065	1702.07
0.51285	1675.65
0.51507	1649.71
0.51727	1653.38
0.51948	1649.04
0.52169	1632.14
0.5239	1606.22
0.52611	1627.42
0.52832	1611.06
0.53052	1590.52
0.53273	1580.1
0.53494	1581.17
0.53715	1575.19
0.53935	1573.97
0.54156	1559.95
0.54377	1536.01
0.54597	1537.5
0.54818	1519.78
0.55038	1519.86
0.55259	1513.78
0.55479	1505.98
0.557	1480.54
0.5592	1479.41
0.56141	1486.09
0.56361	1481.4
0.56581	1463.71
0.56802	1454.76
0.57022	1450.63
0.57242	1444.9
0.57463	1438.9
0.57683	1443.39
0.57903	1420.42
0.58123	1401.4
0.58344	1387.13
0.58564	1378.49
0.58784	1383.6
0.59004	1373.9
0.59224	1373.39
0.59444	1367.67
0.59664	1362.74
0.59884	1352.36
0.60104	1340.54
0.60324	1332.1
0.60543	1336.38
0.60763	1328.26
0.60983	1323.84
0.61203	1323.02
0.61423	1318.35
0.61643	1299.01
0.61862	1288.7
0.62082	1285.5
0.62301	1280.99
0.62521	1279.58
0.62741	1284.14
0.6296	1288.92
0.6318	1291.4
0.63399	1284.89
0.63619	1277.38
0.63838	1282.84
0.64058	1266.58
0.64277	1278.93
0.64496	1278.62
0.64716	1268.99
0.64935	1248.78
0.65154	1236.78
0.65374	1246.41
0.65593	1233.14
0.65812	1224.15
0.66031	1234.81
0.6625	1230.3
0.66469	1221.21
0.66688	1209.52
0.66907	1207.54
0.67126	1202.26
0.67345	1217.85
0.67564	1220.86
0.67783	1196.74
0.68002	1201.15
0.68221	1213.28
0.6844	1215.3
0.68658	1195.3
0.68877	1186.15
0.69096	1204.61
0.69315	1199.66
0.69533	1178.02
0.69752	1184.5
0.6997	1193.23
0.70189	1182.74
0.70407	1178.65
0.70626	1173.6
0.70844	1166.6
0.71063	1171.07
0.71281	1174.86
0.715	1162.91
0.71718	1169.54
0.71936	1167.4
0.72154	1169.06
0.72372	1160.52
0.72591	1153.1
0.72809	1155.39
0.73027	1162.26
0.73245	1159.06
0.73463	1148.5
0.73681	1136.38
0.73899	1141.56
0.74117	1144.09
0.74335	1139.74
0.74553	1158.35
0.74771	1145.09
0.74989	1162.67
0.75206	1156.27
0.75424	1150.5
0.75642	1140.79
0.75859	1127.71
0.76077	1115.27
0.76295	1119.57
0.76512	1127.22
0.7673	1121.14
0.76947	1114.02
0.77165	1134.56
0.77382	1136.89
0.77599	1127.09
0.77817	1132.31
0.78034	1129.38
0.78251	1116.06
0.78469	1110.46
0.78686	1104.97
0.78903	1129.93
0.7912	1117.54
0.79337	1113.93
0.79554	1119.12
0.79771	1119.65
0.79988	1118.3
0.80205	1123.42
0.80422	1112.09
0.80639	1107.59
0.80856	1118.9
0.81073	1123.93
0.8129	1120.6
0.81506	1124.28
0.81723	1126.14
0.8194	1120.35
0.82156	1118.13
0.82373	1117.58
0.82589	1114.3
0.82806	1114.14
0.83022	1117.46
0.83239	1092.42
0.83455	1098.83
0.83672	1099.57
0.83888	1108.09
0.84104	1105.07
0.8432	1103.79
0.84537	1118.31
0.84753	1128.97
0.84969	1116.98
0.85185	1130.34
0.85401	1133.4
0.85617	1123.21
0.85833	1107.77
0.86049	1101.51
0.86265	1109.88
0.86481	1104.14
0.86697	1102.38
0.86912	1109.98
0.87128	1115.91
0.87344	1126.16
0.87559	1120.66
0.87775	1100.03
0.87991	1112.02
0.88206	1111.77
0.88422	1122.05
0.88637	1130.28
0.88853	1126.07
0.89068	1115.1
0.89283	1103.56
0.89499	1104.54
0.89714	1122.02
0.89929	1124.61
0.90144	1122.1
0.90359	1106.91
0.90574	1108.36
0.90789	1108.66
0.91004	1103.86
0.91219	1112.22
0.91434	1118.05
0.91649	1113.74
0.91864	1120.7
0.92079	1130.6
0.92294	1130.2
0.92508	1122.98
0.92723	1122.75
0.92938	1113.18
0.93152	1115.9
0.93367	1115.51
0.93581	1125.51
0.93796	1119.32
0.9401	1118.14
0.94225	1118.46
0.94439	1112.94
0.94653	1110.57
0.94868	1121.5
0.95082	1140.47
0.95296	1135.88
0.9551	1128.55
0.95724	1123.75
0.95938	1134.87
0.96152	1144.82
0.96366	1145.3
0.9658	1121.89
0.96794	1129.91
0.97008	1136.85
0.97222	1144.46
0.97435	1129.62
0.97649	1143.95
0.97863	1143.78
0.98076	1126.96
0.9829	1127.86
0.98503	1130.06
0.98717	1121.49
0.9893	1137.58
0.99143	1155.3
0.99357	1156.5
0.9957	1154.77
0.99783	1144.44
0.99997	1150.7
1.0021	1159.91
1.00423	1152.59
1.00636	1143.54
1.00849	1146.43
1.01062	1154.05
1.01275	1155.22
1.01488	1159.58
1.01701	1162.65
1.01913	1159.01
1.02126	1161.17
1.02339	1172.41
1.02552	1170.78
1.02764	1167.5
1.02977	1174.3
1.03189	1180.45
1.03402	1167.58
1.03614	1170.02
1.03827	1176.32
1.04039	1169.42
1.04251	1156.46
1.04463	1163.08
1.04676	1172.03
1.04888	1154.94
1.051	1169.12
1.05312	1181.33
1.05524	1178.82
1.05736	1171
1.05948	1170.89
1.0616	1172.44
1.06372	1166.35
1.06583	1167.37
1.06795	1185.4
1.07007	1190.04
1.07218	1195.14
1.0743	1176.14
1.07642	1207.14
1.07853	1192.64
1.08065	1183.7
1.08276	1180.03
1.08487	1178.62
1.08699	1187.91
1.0891	1203.4
1.09121	1192.48
1.09332	1222.56
1.09543	1187.24
1.09754	1170.87
1.09965	1195.06
1.10176	1222.69
1.10387	1218.92
1.10598	1200.02
1.10809	1185.86
1.1102	1195.17
1.11231	1204.77
1.11441	1207.33
1.11652	1194.53
1.11862	1202.22
1.12073	1196.34
1.12283	1220.97
1.12494	1225.02
1.12704	1207.48
1.12915	1210.7
1.13125	1218.46
1.13335	1228.62
1.13545	1224.97
1.13755	1222.23
1.13965	1245.63
1.14175	1234.2
1.14385	1212.82
1.14595	1234.85
1.14805	1206.34
1.15015	1241.47
1.15225	1238
1.15435	1231.77
1.15644	1223.59
1.15854	1228.99
1.16063	1246.71
1.16273	1249.7
1.16482	1255.19
1.16692	1236.16
1.16901	1239.14
1.17111	1256.52
1.1732	1245.06
1.17529	1251.34
1.17738	1248.91
1.17947	1229.99
1.18156	1227.67
1.18365	1239.72
1.18574	1246.78
1.18783	1255.05
1.18992	1261.94
1.19201	1252.08
1.1941	1249.7
1.19618	1243.62
1.19827	1242.5
1.20036	1246.66
1.20244	1267.63
1.20453	1265.11
1.20661	1265.57
1.2087	1266.78
1.21078	1260.46
1.21286	1249.98
1.21494	1268.33
1.21703	1259.58
1.21911	1246.71
1.22119	1239.31
1.22327	1242.04
1.22535	1238.81
1.22743	1250.43
1.22951	1270.84
1.23158	1269.76
1.23366	1243.06
1.23574	1253.61
1.23782	1249.35
1.23989	1266.96
1.24197	1267.13
1.24404	1281.54
1.24612	1283.7
1.24819	1273.24
1.25026	1264.15
1.25234	1273.5
1.25441	1278.1
1.25648	1263.42
1.25855	1260.85
1.26062	1263.96
1.26269	1265.18
1.26476	1279.24
1.26683	1272.42
1.2689	1273.32
1.27097	1271.26
1.27303	1255.7
1.2751	1263.04
1.27717	1265.86
1.27923	1279.83
1.2813	1286.58
1.28336	1291.05
1.28543	1301.14
1.28749	1293.24
1.28955	1282.62
1.29161	1272.67
1.29368	1271.65
1.29574	1278.71
1.2978	1280.69
1.29986	1275.32
1.30192	1266.74
1.30398	1276.74
1.30604	1268.52
1.30809	1275.52
1.31015	1266.1
1.31221	1280.07
1.31426	1281.21
1.31632	1281.34
1.31837	1289.86
1.32043	1273.76
1.32248	1282.1
1.32454	1264.02
1.32659	1282.46
1.32864	1284.66
1.33069	1282.76
1.33275	1282.49
1.3348	1297.24
1.33685	1272.98
1.3389	1252.3
1.34094	1260.13
1.34299	1250.64
1.34504	1268.59
1.34709	1293.01
1.34913	1290.86
1.35118	1290.23
1.35323	1298.35
1.35527	1296.77
1.35731	1288.34
1.35936	1273.72
1.3614	1279.59
1.36344	1305.35
1.36549	1306.82
1.36753	1287.11
1.36957	1269.9
1.37161	1266.44
1.37365	1283.31
1.37569	1285.14
1.37773	1279.14
1.37976	1291.32
1.3818	1305.4
1.38384	1294.58
1.38588	1273.62
1.38791	1278.83
1.38995	1270.27
1.39198	1283.5
1.39401	1274.7
1.39605	1276.31
1.39808	1271.17
1.40011	1283.62
1.40214	1284.22
1.40418	1282.98
1.40621	1269.52
1.40824	1267.3
1.41026	1270.37
1.41229	1260.03
1.41432	1259.18
1.41635	1264.13
1.41838	1283.58
1.4204	1282.03
1.42243	1268.25
1.42445	1274.43
1.42648	1275.64
1.4285	1270.22
1.43052	1251.11
1.43255	1273.66
1.43457	1273.86
1.43659	1276.65
1.43861	1278.74
1.44063	1280.34
1.44265	1283.85
1.44467	1265.52
1.44669	1253.72
1.44871	1235.28
1.45072	1259.38
1.45274	1274.8
1.45476	1271.7
1.45677	1277.27
1.45879	1255.79
1.4608	1250.73
1.46282	1246.6
1.46483	1236.33
1.46684	1231.28
1.46885	1240.87
1.47086	1251.15
1.47287	1247.06
1.47488	1237.66
1.47689	1246.61
1.4789	1251.4
1.48091	1249.53
1.48292	1239.05
1.48493	1253.36
1.48693	1254.24
1.48894	1238.85
1.49094	1240.38
1.49295	1234.81
1.49495	1245.38
1.49695	1240.5
1.49896	1236.3
1.50096	1233.35
1.50296	1236.44
1.50496	1237.21
1.50696	1222.6
1.50896	1226.32
1.51096	1218.26
1.51296	1227.3
1.51496	1230.14
1.51695	1219.49
1.51895	1226.86
1.52094	1220.79
1.52294	1207.96
1.52493	1213.28
1.52693	1187.14
1.52892	1216.51
1.53091	1199.96
1.53291	1203.9
1.5349	1217.81
1.53689	1208.28
1.53888	1189.7
1.54087	1188.15
1.54286	1190.22
1.54485	1194.82
1.54683	1197.36
1.54882	1199.56
1.55081	1202.62
1.55279	1195.2
1.55478	1183.53
1.55676	1187.66
1.55875	1189.49
1.56073	1197.41
1.56271	1188.15
1.56469	1173.9
1.56668	1175.21
1.56866	1178.73
1.57064	1162.21
1.57262	1164.39
1.5746	1167.3
1.57657	1155.56
1.57855	1144.87
1.58053	1151.21
1.5825	1162.14
1.58448	1170.08
1.58645	1158.48
1.58843	1147.41
1.5904	1148.57
1.59238	1149.55
1.59435	1152.1
1.59632	1150.76
1.59829	1152.64
1.60026	1136.8
1.60223	1138.42
1.6042	1137.54
1.60617	1142.82
1.60814	1138.92
1.6101	1122.78
1.61207	1121.11
1.61404	1123.18
1.616	1100.74
1.61797	1107.73
1.61993	1105.16
1.62189	1103.68
1.62386	1101.03
1.62582	1101.26
1.62778	1106.41
1.62974	1084.44
1.6317	1054.82
1.63366	1086.93
1.63562	1072.52
1.63758	1075.33
1.63954	1079.16
1.64149	1086.34
1.64345	1067.51
1.6454	1058.01
1.64736	1063.35
1.64931	1051.26
1.65127	1063.33
1.65322	1055.3
1.65517	1060.87
1.65712	1053.68
1.65907	1067.34
1.66102	1052.84
1.66297	1042.32
1.66492	1039.53
1.66687	1041.52
1.66882	1049.22
1.67077	1040.82
1.67271	1029.73
1.67466	1043.44
1.6766	1036.26
1.67855	1033.74
1.68049	1010.74
1.68243	1008.97
1.68438	1005.62
1.68632	1025.63
1.68826	1011.24
1.6902	988.272
1.69214	978.192
1.69408	990.368
1.69602	981.96
1.69795	969.944
1.69989	977.376
1.70183	990.376
1.70376	987.392
1.7057	979.968
1.70763	971.512
1.70957	966.992
1.7115	965.84
1.71343	955.912
1.71536	955.472
1.71729	964.808
1.71922	952.16
1.72115	950.312
1.72308	937.544
1.72501	932.808
1.72694	941.088
1.72887	935.008
1.73079	932.936
1.73272	923.704
1.73464	933.184
1.73657	931
1.73849	908.408
1.74041	912.568
1.74233	911.752
1.74426	894.816
1.74618	893.344
1.7481	899.704
1.75002	892.848
1.75194	880.896
1.75385	876.504
1.75577	880.592
1.75769	880.496
1.7596	881.168
1.76152	868.456
1.76343	858.384
1.76535	858.296
1.76726	863.056
1.76917	869.528
1.77109	866.104
1.773	848.592
1.77491	852.592
1.77682	864.752
1.77873	857.952
1.78063	850.472
1.78254	847.512
1.78445	838.984
1.78636	822.384
1.78826	825.336
1.79017	825.056
1.79207	816.256
1.79397	808.848
1.79588	812.408
1.79778	821.52
1.79968	823.672
1.80158	824.512
1.80348	800.48
1.80538	787.736
1.80728	787.808
1.80918	784.952
1.81108	785.16
1.81297	785.36
1.81487	788.368
1.81677	785.608
1.81866	782.992
1.82055	774.648
1.82245	781.008
1.82434	771.024
1.82623	770.256
1.82812	768.168
1.83001	739.808
1.8319	740.112
1.83379	739.304
1.83568	746.672
1.83757	747.536
1.83946	743.864
1.84134	742.536
1.84323	737.216
1.84511	739.76
1.847	732.776
1.84888	728.488
1.85076	720.8
1.85265	723.832
1.85453	712.856
1.85641	718.352
1.85829	718.64
1.86017	720.328
1.86205	718.496
1.86392	687.368
1.8658	700.576
1.86768	692.416
1.86955	682.808
1.87143	688.08
1.8733	672
1.87518	674.416
1.87705	665.456
1.87892	672.168
1.88079	669.832
1.88266	688.168
1.88453	685.816
1.8864	676.584
1.88827	668.376
1.89014	658.064
1.89201	668.312
1.89387	666.44
1.89574	634.896
1.8976	639.952
1.89947	631.632
1.90133	641.424
1.9032	655.272
1.90506	646.552
1.90692	636.76
1.90878	633.488
1.91064	647.32
1.9125	635.376
1.91436	633.976
1.91622	622.944
1.91807	621.912
1.91993	608.448
1.92179	606.168
1.92364	607.616
1.9255	618.12
1.92735	606.424
1.9292	592.656
1.93106	594.528
1.93291	605.312
1.93476	603.072
1.93661	595.352
1.93846	591.84
1.94031	581.344
1.94216	579.584
1.944	584.192
1.94585	585.592
1.94769	578.848
1.94954	573.376
1.95138	579.264
1.95323	567.208
1.95507	574.552
1.95691	570.928
1.95875	557.352
1.9606	559.864
1.96244	562.064
1.96428	556.44
1.96611	554.08
1.96795	551.52
1.96979	552.328
1.97163	555.912
1.97346	549.76
1.9753	549.272
1.97713	560.976
1.97896	554.616
1.9808	539.68
1.98263	527.832
1.98446	532.408
1.98629	533.584
1.98812	526.992
1.98995	516.744
1.99178	516.688
1.99361	513.08
1.99543	521.704
1.99726	530.768
1.99909	523.536
2.00091	506.792
2.00274	504.88
2.00456	507.624
2.00638	508.928
2.0082	498.952
2.01003	487.08
2.01185	498.288
2.01367	499.888
2.01548	502.384
2.0173	492.008
2.01912	476.952
2.02094	481.264
2.02275	489.384
2.02457	482.872
2.02638	475.296
2.0282	480.92
2.03001	478.088
2.03182	483.448
2.03364	487.664
2.03545	487.912
2.03726	474.248
2.03907	468.312
2.04087	462.856
2.04268	471.376
2.04449	470.056
2.0463	464.144
2.0481	470.544
2.04991	471.048
2.05171	464.664
2.05352	458.56
2.05532	455.744
2.05712	455.888
2.05892	455.736
2.06072	458.024
2.06252	455.056
2.06432	444.168
2.06612	440.008
2.06792	435.832
2.06972	446.912
2.07151	449.168
2.07331	454.84
2.0751	439.608
2.0769	440.352
2.07869	435.576
2.08048	420.048
2.08228	424.6
2.08407	423.816
2.08586	420.512
2.08765	428.384
2.08944	417.272
2.09122	415.568
2.09301	420.608
2.0948	418.968
2.09658	414.288
2.09837	417.176
2.10015	413.688
2.10194	403.096
2.10372	401.136
2.1055	406.28
2.10728	413.584
2.10907	415.328
2.11085	411.416
2.11263	411.352
2.1144	405.256
2.11618	407.232
2.11796	405.144
2.11974	404.712
2.12151	410.472
2.12329	406.168
2.12506	398.368
2.12683	391.264
2.12861	402.312
2.13038	380.968
2.13215	389.88
2.13392	394.664
2.13569	382.96
2.13746	376.192
2.13923	382.016
2.14099	382.312
2.14276	380.008
2.14453	382.896
2.14629	377.184
2.14806	378.4
2.14982	387.912
2.15158	385.288
2.15334	380.936
2.15511	375.072
2.15687	369.2
2.15863	368.184
2.16039	361.136
2.16214	360.288
2.1639	362.344
2.16566	362.656
2.16741	366.888
2.16917	365.464
2.17093	363.72
2.17268	359.144
2.17443	362.784
2.17618	362.4
2.17794	367.92
2.17969	358.144
2.18144	354.864
2.18319	352.424
2.18494	352.544
2.18668	360.552
2.18843	354.032
2.19018	356.848
2.19192	350.6
2.19367	346.328
2.19541	348.728
2.19716	346.128
2.1989	347.464
2.20064	348.952
2.20238	352.528
2.20412	344.656
2.20586	341.288
2.2076	344.856
2.20934	343.416
2.21108	343.472
2.21281	346.592
2.21455	341.544
2.21628	339.96
2.21802	351.52
2.21975	344.344
2.22149	334.928
2.22322	321.328
2.22495	329.808
2.22668	336.232
2.22841	326.424
2.23014	331.024
2.23187	332.152
2.23359	326.184
2.23532	328.656
2.23705	324.048
2.23877	322.496
2.2405	321.816
2.24222	318.152
2.24394	322.568
2.24567	329.472
2.24739	325.416
2.24911	325.92
2.25083	315.56
2.25255	322.08
2.25427	313.64
2.25599	318.576
2.2577	319.712
2.25942	322.84
2.26113	321.336
2.26285	312.128
2.26456	306.216
2.26628	307.768
2.26799	309.424
2.2697	308.456
2.27141	314.168
2.27312	300.44
2.27483	316.984
2.27654	316.448
2.27825	309.856
2.27996	311.216
2.28166	316.888
2.28337	313.912
2.28507	312.32
2.28678	313.352
2.28848	311.2
2.29018	307.632
2.29188	309.408
2.29359	307.12
2.29529	293.64
2.29699	297.016
2.29868	297.064
2.30038	292.256
2.30208	288.416
2.30378	287.376
2.30547	291.928
2.30717	298.344
2.30886	295
2.31056	296.056
2.31225	297.544
2.31394	298.256
2.31563	291.128
2.31732	292.84
2.31901	294.496
2.3207	298.376
2.32239	298.032
2.32408	292.208
2.32576	295.936
2.32745	292.864
2.32913	286.584
2.33082	288.736
2.3325	292.648
2.33419	289.544
2.33587	286.824
2.33755	287.888
2.33923	291.32
2.34091	293.84
2.34259	294.088
2.34427	292.688
2.34594	289.32
2.34762	285.76
2.3493	285.552
2.35097	286.448
2.35265	283.344
2.35432	285.552
2.35599	282.048
2.35767	278.064
2.35934	282.48
2.36101	288.608
2.36268	290.824
2.36435	280.84
2.36602	278.56
2.36768	282.488
2.36935	280.912
2.37102	274.584
2.37268	278.176
2.37435	278.536
2.37601	275.152
2.37767	273.792
2.37934	277.792
2.381	277.048
2.38266	271.48
2.38432	268.088
2.38598	273.592
2.38764	273.6
2.38929	271.976
2.39095	269.504
2.39261	267.272
2.39426	273.656
2.39592	264.936
2.39757	269.536
2.39922	270.44
2.40088	266.48
2.40253	266.072
2.40418	264.752
2.40583	265.352
2.40748	273
2.40913	284.696
2.41077	284.288
2.41242	273.944
2.41407	273.296
2.41571	270.336
2.41736	268.208
2.419	271.44
2.42064	272.656
2.42229	277.672
2.42393	275.176
2.42557	274.048
2.42721	275.656
2.42885	272.328
2.43049	270.536
2.43213	264.392
2.43376	262.4
2.4354	260.304
2.43703	264.456
2.43867	273.56
2.4403	274.104
2.44194	270.616
2.44357	267.416
2.4452	264.968
2.44683	263.584
2.44846	268.384
2.45009	262.104
2.45172	273.216
2.45335	270.64
2.45498	33.2

## Sheet: Fig 2e
	500°C pristine	500°C 250kGy
Binding Energy (eV)	Counts / s	Counts / s
1350.08	83445.5	95374.7
1349.08	83356.6	98162
1348.08	84810.1	96046.2
1347.08	85633.7	102211
1346.08	81865.7	90305.7
1345.08	80780.7	93859.2
1344.08	82894	91765
1343.08	81853.2	91332.3
1342.08	79607.8	93258.1
1341.08	81048.3	96224.6
1340.08	75393.2	92979
1339.08	81726.2	91286.3
1338.08	79405.9	86749.7
1337.08	76257.4	89140.1
1336.08	82115.9	93421.5
1335.08	85655.3	92050.3
1334.08	75149.4	92009.8
1333.08	81721.7	89993.9
1332.08	80850.2	97294.5
1331.08	77056.9	87736
1330.08	75910.9	88105
1329.08	79669.5	89354.4
1328.08	82038.3	93157.6
1327.08	80965.2	92999.5
1326.08	82927.5	98647.4
1325.08	81701.6	87114.6
1324.08	80646.4	89916.1
1323.08	81455.2	91360.4
1322.08	80070.5	90378
1321.08	77915.1	89843.4
1320.08	74766.3	90583.4
1319.08	76679.6	95612.5
1318.08	72601.1	88292.4
1317.08	79844.2	91256.2
1316.08	75806.7	92328.5
1315.08	78764.9	89168.2
1314.08	75997.1	89281.4
1313.08	83569.7	89319.9
1312.08	83720.8	89574
1311.08	81278.8	83714.3
1310.08	80425.1	87640.4
1309.08	77866.7	95775.1
1308.08	79774.4	88783.7
1307.08	77219.4	85743.3
1306.08	80409.7	95274.3
1305.08	79418.6	88272.9
1304.08	79974.1	86619.4
1303.08	85329.3	88153.9
1302.08	81431.7	91363.1
1301.08	82002.1	91288.9
1300.08	76330.5	88813.7
1299.08	78375.8	89686.3
1298.08	77709.6	87616.5
1297.08	79871.3	84988
1296.08	79978.4	88288.8
1295.08	77035.6	90586.1
1294.08	75624.7	88193.2
1293.08	79124.3	93328.2
1292.08	75949.1	85404.9
1291.08	79209.6	87875.6
1290.08	80288.6	92589
1289.08	83046.3	88041.2
1288.08	82493.2	89117.6
1287.08	79578.3	92754.9
1286.08	77769.6	90325.7
1285.08	80639.8	95142.9
1284.08	82528.5	95330.1
1283.08	83895.1	89722.1
1282.08	87964.9	87383.1
1281.08	73754.2	90275.8
1280.08	82434.6	91043.9
1279.08	80551.4	91166.4
1278.08	84020.6	91352.7
1277.08	79453.7	92265.6
1276.08	81872.4	90894.1
1275.08	80907.2	94068.3
1274.08	76884.5	93273.4
1273.08	82751	91135.9
1272.08	86230.2	88387.6
1271.08	85160.8	91277.3
1270.08	81291.7	90274.4
1269.08	82643.2	91165.1
1268.08	87046.7	94812.5
1267.08	80768.5	91400.5
1266.08	83414	90714.5
1265.08	84130.4	95455.5
1264.08	86215.5	96463.3
1263.08	87108.4	97636.1
1262.08	87475	98799.2
1261.08	83830.1	87031.6
1260.08	88517.7	91328.4
1259.08	83922	96593.6
1258.08	85009.1	99332.7
1257.08	88844.7	94475.4
1256.08	86216	97139.9
1255.08	85381.2	95811.3
1254.08	85801.8	93800.4
1253.08	90160.6	86786.4
1252.08	88208.2	93714.5
1251.08	83750.2	95303.6
1250.08	87525.6	95379.6
1249.08	86836.4	99639.2
1248.08	87273.4	104533
1247.08	91945	99339.6
1246.08	90325.9	105430
1245.08	94341.3	99241.6
1244.08	89205.7	98416.3
1243.08	91763.8	97275.3
1242.08	93516.4	100061
1241.08	90916.2	97429.6
1240.08	87342.6	99400.2
1239.08	92262.7	102385
1238.08	89706.5	101071
1237.08	90571.1	104588
1236.08	92446.4	102073
1235.08	89626.4	101496
1234.08	92644	102056
1233.08	97193.7	99793.1
1232.08	98606.1	103674
1231.08	97474	107363
1230.08	99579.8	106734
1229.08	96173.9	109219
1228.08	100987	108972
1227.08	103182	105520
1226.08	97474.9	105600
1225.08	103025	110723
1224.08	99070.2	104789
1223.08	99611.4	111726
1222.08	102927	110569
1221.08	96134.6	105985
1220.08	98793.8	102148
1219.08	91082.9	101630
1218.08	88208.1	101494
1217.08	86137.2	93855
1216.08	82550.3	88218.2
1215.08	76245.9	85569.1
1214.08	74809.6	81816.6
1213.08	70313.3	80802.6
1212.08	67228.4	76880.9
1211.08	64522.1	72647.2
1210.08	57201.1	66524.2
1209.08	59366.2	72590.8
1208.08	53832	63971.1
1207.08	51917.4	65647.1
1206.08	51889.7	63160.6
1205.08	49646	63058
1204.08	47599.7	60471.9
1203.08	49049.5	62242.8
1202.08	49920	60474.2
1201.08	48969.7	62700.6
1200.08	47431.3	63720.2
1199.08	53567.2	62942.5
1198.08	48381.4	59552.8
1197.08	49545.6	62593.9
1196.08	50143.8	63307.9
1195.08	52301.9	57748.4
1194.08	48023	64564.2
1193.08	49597.7	64754
1192.08	49210	61592.3
1191.08	48372.7	59687.3
1190.08	49956.5	60254.5
1189.08	51806.7	58890.1
1188.08	49299.2	62131.1
1187.08	48799	63344
1186.08	49720.3	56306.6
1185.08	47922.3	63019
1184.08	47342.5	62658.2
1183.08	50928.7	62313.8
1182.08	49036.8	59046.8
1181.08	50786.6	62865.2
1180.08	48661.9	62693.1
1179.08	51939.6	65064.6
1178.08	47061.2	64518.1
1177.08	50224.1	62625.1
1176.08	48518.3	63502.6
1175.08	51537.5	62599.3
1174.08	49981.4	64148.9
1173.08	50755.6	64252.1
1172.08	48408.7	62848.8
1171.08	49707.4	64681.6
1170.08	53998.1	65561
1169.08	50770.7	66236.6
1168.08	50303.7	62308.7
1167.08	51662.1	61224.9
1166.08	55350.9	62472.8
1165.08	50682.1	65278
1164.08	49040.6	65238.4
1163.08	53935.2	65414.2
1162.08	49100	68010.9
1161.08	53130.6	64362.9
1160.08	49038.1	67286.5
1159.08	49506.8	61426
1158.08	50715.6	62080.8
1157.08	49633.1	66673.6
1156.08	49522.9	64617.8
1155.08	49190	65179.6
1154.08	49941.7	65459.7
1153.08	51230.7	62819.3
1152.08	49780.3	67296.1
1151.08	52183.2	68246.4
1150.08	53973.3	65947.4
1149.08	52915.3	65487.7
1148.08	53416.7	66998.5
1147.08	54086.2	69626.6
1146.08	51780.1	69089.6
1145.08	53881.8	65627.5
1144.08	52196.1	64871.8
1143.08	50577.9	69597.6
1142.08	55270.5	69293.3
1141.08	49722	69425.6
1140.08	52594.7	66414.3
1139.08	53724.4	65266.4
1138.08	50149.7	66272.6
1137.08	52973.5	69401
1136.08	54606.4	68340.5
1135.08	51486.9	70100
1134.08	53401.1	68226.1
1133.08	55776.8	67426.2
1132.08	54812.6	69734.9
1131.08	52336.7	68168.6
1130.08	52097.6	68313.8
1129.08	53161.6	70909.5
1128.08	57242.2	66943
1127.08	55042	71881.4
1126.08	57457.4	70311.4
1125.08	55528.7	68955.8
1124.08	54615	70895.2
1123.08	54288.8	69454.2
1122.08	53884.1	71763.2
1121.08	51986.4	70590.3
1120.08	54440.1	70538.8
1119.08	56196.6	68159.6
1118.08	53805.8	72781.8
1117.08	56937.8	72607.1
1116.08	55680.9	68701.9
1115.08	56769.4	70218.4
1114.08	56531.3	69822.9
1113.08	56867	72356.4
1112.08	54838.9	70711.9
1111.08	59192.4	69742.7
1110.08	55781.9	71218.2
1109.08	54399.8	74377.4
1108.08	55726.1	70966.9
1107.08	59902.3	69586.6
1106.08	55196	74881.6
1105.08	56478.7	71827.8
1104.08	55445.4	72804.6
1103.08	55834.2	71067.4
1102.08	53936	70190.8
1101.08	53676.8	67419.7
1100.08	56572.8	69641.4
1099.08	57962.4	70396.7
1098.08	55576.5	67883.1
1097.08	53066.5	67660
1096.08	52780.8	69471.7
1095.08	54286.2	65210.5
1094.08	50284.1	66694.6
1093.08	53568.5	67770.8
1092.08	52392.2	65615.8
1091.08	54160.5	66556.1
1090.08	51671	62918.6
1089.08	51970.8	68966.3
1088.08	52407.1	69963.8
1087.08	49600.6	72789.6
1086.08	47711.2	69749.9
1085.08	50452.8	72523.2
1084.08	53249.9	67605.9
1083.08	49424.9	67598.3
1082.08	50665.3	68921.2
1081.08	51219.5	70780.2
1080.08	53798.4	69852.4
1079.08	51161.2	69865.4
1078.08	54353	68295.8
1077.08	54632.3	68206.1
1076.08	51301.9	70909.8
1075.08	54025.7	71076.2
1074.08	55964.1	74216.8
1073.08	52541.2	71082.8
1072.08	52070	75756.8
1071.08	51978.7	90156.1
1070.08	52248.4	80479.4
1069.08	53412.9	73981.9
1068.08	50479.1	72236
1067.08	55323.7	73385.5
1066.08	54499.2	66484.7
1065.08	56257.5	71683.6
1064.08	51772.3	71484.8
1063.08	55114.6	73066.6
1062.08	54650.4	70674.9
1061.08	53832.2	73173
1060.08	58082.8	73395.9
1059.08	53740.7	74179.1
1058.08	57174.6	68289.4
1057.08	55859.4	69339.5
1056.08	55540.3	74851.2
1055.08	55741.3	75492.9
1054.08	53752.2	72069.9
1053.08	56154.9	76493.5
1052.08	54712.3	74920.7
1051.08	55362.4	72290.5
1050.08	54946.5	73486.5
1049.08	55228.9	75061.8
1048.08	54280.8	76917.8
1047.08	56782.8	74202.9
1046.08	54156.6	80364.2
1045.08	55961.9	74506.3
1044.08	55506.4	74289.8
1043.08	54460.4	76629.8
1042.08	56452.2	76549.5
1041.08	53831.8	75711.6
1040.08	57449.8	76176
1039.08	56082.5	76188.7
1038.08	55396.3	72652.5
1037.08	56755.5	79635.3
1036.08	58383	77585.4
1035.08	57628.1	77023.1
1034.08	56638.1	77990
1033.08	58226.5	75774.8
1032.08	55658.7	81210.4
1031.08	58470.6	77556
1030.08	61582.4	78672.6
1029.08	53618.3	79154.8
1028.08	57186.3	79459.2
1027.08	59005.4	82681.5
1026.08	60960.1	79647.2
1025.08	57190.5	83927.5
1024.08	57790.8	79842.4
1023.08	55910.3	81453.8
1022.08	57340.2	82860.8
1021.08	60232.6	81351.9
1020.08	59050.9	82722.9
1019.08	59876.9	84904.5
1018.08	59903.2	84975.6
1017.08	56283.4	81691
1016.08	60232.8	83317.9
1015.08	61818.7	84259.6
1014.08	61736.2	82951
1013.08	60447.4	86903
1012.08	59943.9	84528
1011.08	59959.6	85409.4
1010.08	63605.6	81843.8
1009.08	59491	86538.9
1008.08	60494.8	86680.4
1007.08	63330	83962.2
1006.08	61792.8	85286.3
1005.08	60949.5	87678.2
1004.08	62149.9	89294.8
1003.08	60857.7	90109
1002.08	63280.8	91124.6
1001.08	64741.1	91309.7
1000.08	61173	96493.5
999.08	63941.6	95019.2
998.08	67047	98563.1
997.08	65953.8	91772.9
996.08	65604.3	93459.6
995.08	64259	92611.8
994.08	62619.1	92488.2
993.08	64164.3	95289.8
992.08	61912.6	91694.4
991.08	61069.9	90930.5
990.08	63352.1	88083
989.08	61163.6	85549.7
988.08	60589.7	87649
987.08	61727.6	87581.4
986.08	63681.7	85877.4
985.08	59560.9	83739.5
984.08	61356.8	89884.9
983.08	63494.3	89240.6
982.08	62577.1	92321.4
981.08	63423	95698.1
980.08	65901.5	101184
979.08	66134.2	104160
978.08	68830.7	108876
977.08	71652.8	112710
976.08	73291.5	117526
975.08	68652.8	113377
974.08	70951.3	113502
973.08	71828.1	110379
972.08	66546.5	108432
971.08	70188.5	98944.3
970.08	65354.9	94634.6
969.08	63906	87639.1
968.08	62884.1	83708.3
967.08	59722.7	77683.8
966.08	58180.2	76066.2
965.08	57450.1	68097.8
964.08	55080	63758.3
963.08	57182.7	65524.6
962.08	56427.9	61842
961.08	53974.8	59343.1
960.08	58121.8	61151.5
959.08	55301.9	62094.3
958.08	53825.7	60532.4
957.08	55808	60536.5
956.08	55725.9	61182.6
955.08	53197.4	59759.9
954.08	54326.2	57779.2
953.08	54105.7	62381.2
952.08	53023.9	61524.1
951.08	53690.5	58925
950.08	54945.5	61743.9
949.08	52875.8	61886.9
948.08	52416.8	62772.9
947.08	52780.7	60153.1
946.08	56903.5	59579.3
945.08	53850.3	62397.1
944.08	55432.2	63109.5
943.08	56843.2	65825.8
942.08	54098	61228.5
941.08	52059.8	65462.7
940.08	52909.3	58699.2
939.08	55225.2	61581.2
938.08	55725	60604.5
937.08	56545.4	61647.8
936.08	55079.3	59545.8
935.08	54699	64515.7
934.08	55038.8	64342.4
933.08	55919.5	63042
932.08	57529.2	61675.4
931.08	55315.6	63865.4
930.08	56035.8	61392.1
929.08	56936	60911.3
928.08	54559	64815.6
927.08	53707.1	64542.9
926.08	51549.5	61579.4
925.08	58642.3	61636.5
924.08	60617.2	63732.1
923.08	56695.2	63424.6
922.08	58466.3	61125.4
921.08	56298.3	65119.9
920.08	54288.7	62030.4
919.08	54996	64094.2
918.08	57287.2	64050.3
917.08	59352.8	65536.7
916.08	55186.1	64516.1
915.08	55541.3	62534.1
914.08	60075.3	65354.2
913.08	56703.9	66397.7
912.08	56352.9	60628.7
911.08	58582.5	66251.9
910.08	56628	62408.3
909.08	57211.4	64756.2
908.08	60564.4	62894.3
907.08	59447.5	63019.9
906.08	59173.7	64774.9
905.08	56432.2	63172.8
904.08	58963.9	63093.9
903.08	59677.3	68735.2
902.08	58289.8	67201.7
901.08	57197.9	66174.1
900.08	61515.6	64192.6
899.08	59312.3	67563.2
898.08	55203.4	66807.6
897.08	60163.9	63552.4
896.08	60897.9	67471
895.08	62118.4	65869.1
894.08	60780.8	67333.9
893.08	61788.1	66946.1
892.08	60722.9	65253.5
891.08	60376.3	67488.2
890.08	60036.9	66341.9
889.08	59955	69195.4
888.08	60719.3	65416
887.08	58323.4	64408.9
886.08	61703.4	65721.6
885.08	62958.6	65325.8
884.08	64266.5	65569.9
883.08	59126.7	64560.4
882.08	58955	65944.9
881.08	60177.7	66504.9
880.08	64085.4	67598.1
879.08	61393.4	66690.1
878.08	60526.7	68891.5
877.08	63685.2	65937.3
876.08	57741.4	64351.3
875.08	61276.8	66639.7
874.08	61043.4	68263.4
873.08	62827.5	69910.6
872.08	62849.1	67197.6
871.08	60709.4	68499
870.08	61151.6	65699
869.08	62139.6	66762
868.08	60823.2	71638.8
867.08	62775.1	68884.2
866.08	61494.5	69043.3
865.08	60431	70259.2
864.08	59353.5	68112.9
863.08	65684.1	67312.5
862.08	65373.7	68604.5
861.08	63613	69428.8
860.08	61701.3	68132.6
859.08	63898.2	68140.4
858.08	64993.6	69889.7
857.08	65168.4	69390.7
856.08	62440.1	69728.4
855.08	61717.9	68972.3
854.08	63637	68585.1
853.08	64595	71379.9
852.08	64750.4	68482
851.08	63610.6	70447.5
850.08	62674.8	70415.3
849.08	64315.1	69588.1
848.08	67257.3	73068
847.08	64291.3	70335.9
846.08	65871.8	73880
845.08	64102.8	71938.3
844.08	64756.2	71407.8
843.08	63941	71472.4
842.08	63987.5	70180.6
841.08	61906.2	72581.7
840.08	62046.7	68952.9
839.08	68664.5	73377.8
838.08	62942	71852.8
837.08	66127.4	71218.7
836.08	66160.1	71537.9
835.08	64530.8	73013.4
834.08	65370.4	70216
833.08	66588.6	73705.8
832.08	66262.9	72142.8
831.08	63567.7	72725.7
830.08	64335.4	71322.3
829.08	62886.9	73724.3
828.08	63695.2	71167.4
827.08	65997.6	73783
826.08	63825.8	74222.2
825.08	65624.6	75617.6
824.08	64430.7	75667.9
823.08	67107.9	77391.9
822.08	64847.6	71943.7
821.08	64722.9	71782.2
820.08	63258.3	73902.3
819.08	67677.5	75210.6
818.08	66727.9	70076
817.08	66474.8	74767.5
816.08	63047.6	71262
815.08	66333.7	71521.2
814.08	65309.4	73459.4
813.08	66992.1	73689.9
812.08	63054.1	76803
811.08	66642	74873.1
810.08	66346.4	79545
809.08	69810.2	74811.9
808.08	68164.6	73730
807.08	69504.3	75699
806.08	69008.7	75776.6
805.08	68857.3	71997.3
804.08	68444.4	73569.7
803.08	67944	76876.6
802.08	69910.6	71592.2
801.08	70482.1	76797.4
800.08	67660.8	77451.8
799.08	70902.2	77075.1
798.08	65506.7	75879.2
797.08	66195.4	81180.5
796.08	69143.9	76895.8
795.08	69120.3	76539
794.08	69200.1	75584.5
793.08	68553.5	77986
792.08	68322.3	78078.5
791.08	72336.3	77956.8
790.08	67400.1	77843.7
789.08	69423.4	74922.8
788.08	68768.6	78211.9
787.08	67788.4	77065.6
786.08	68217.5	76566.1
785.08	72427.8	79755.1
784.08	68374	76224.8
783.08	67930.2	78024
782.08	68339.7	79685.1
781.08	68093.2	78288.7
780.08	70647.6	78939.7
779.08	72864.2	77661.4
778.08	68965.4	74524.1
777.08	66161.8	79925.7
776.08	71114.2	77603.1
775.08	70768.6	77360.3
774.08	70448.1	78183
773.08	68708.6	77269.4
772.08	65857.5	75139.4
771.08	68422	78902.2
770.08	74753.2	84852.7
769.08	71579.9	79032.7
768.08	73394	80075.7
767.08	70932.8	79884.7
766.08	70819.9	76263.4
765.08	70060.8	76693.5
764.08	72211.3	80675
763.08	71175	81363
762.08	70124	79114.7
761.08	72165.8	82207.1
760.08	70982.4	80968.1
759.08	73057.3	81816.5
758.08	74578.3	81913.7
757.08	68919.5	81047
756.08	71400.1	81405.5
755.08	73325.7	80465
754.08	71628.4	80605.4
753.08	74149.6	83844.1
752.08	71070.4	82451
751.08	70780.6	82299.4
750.08	72525	81573.2
749.08	73041.8	81216.5
748.08	70921.8	80572.9
747.08	73537.8	82822.6
746.08	74523	79604.1
745.08	74440.9	80850.4
744.08	75951.6	81105.2
743.08	72299.8	81575.4
742.08	71475.5	83630.4
741.08	70651.3	84075.8
740.08	72818.8	83884.8
739.08	73346.5	79888.5
738.08	73627.7	79315.8
737.08	74754.4	82723.9
736.08	73099	86371.3
735.08	74201.3	82423.7
734.08	76241.9	85564.9
733.08	74062	85036.5
732.08	74496.1	83777.1
731.08	74573.8	85973.8
730.08	77780.7	86290.6
729.08	74849.2	87694.9
728.08	69726.8	88092.1
727.08	73191.5	85715.1
726.08	73839.1	87562.5
725.08	69967.8	83137.5
724.08	74256.1	89282
723.08	72689.6	85351.7
722.08	76604.7	86944.3
721.08	75837.8	85028.3
720.08	73959.9	85838.2
719.08	77084.9	84531.5
718.08	78026	86230.2
717.08	73927.6	90273.9
716.08	76893.3	87757.1
715.08	79182	87254.1
714.08	75926.5	89530
713.08	78371.2	87494.6
712.08	76899	87571.6
711.08	76880.4	89471
710.08	78125.3	88406.3
709.08	79360.6	85113.2
708.08	79390.4	85963
707.08	73540.9	86015.8
706.08	75307.3	91376.4
705.08	73245.1	86953.1
704.08	77124.6	87929.8
703.08	74701.1	89008.2
702.08	80458.4	89868.9
701.08	78098.1	88205.7
700.08	73877.5	87712.4
699.08	72601.2	88424.5
698.08	75382.5	94028
697.08	77019.8	89453
696.08	78711.1	87681.1
695.08	75263.1	90363.4
694.08	78057.1	90572.3
693.08	76839.7	93831.1
692.08	75736.9	87080.7
691.08	74866.5	86925.2
690.08	79363.5	88390.5
689.08	78762.2	91774.7
688.08	79127.8	91918.8
687.08	83344.7	90103.9
686.08	81061.4	88780.2
685.08	77739.1	87868
684.08	80966.6	92150.8
683.08	79216.9	90831.9
682.08	76784.3	90607.7
681.08	77521.7	90224.7
680.08	78478.4	90298.9
679.08	77413	91597
678.08	77694.6	93665.5
677.08	78845.4	90593.8
676.08	79150.4	90197
675.08	81753.8	90460.8
674.08	78239.2	91965.4
673.08	76504.6	91356.4
672.08	80027.8	91150
671.08	76873.6	91724.8
670.08	77996.3	94118.8
669.08	81560.3	93141.8
668.08	79043.2	90140.8
667.08	81443.9	92315.1
666.08	80108	93269.6
665.08	81538.6	94077.4
664.08	78268.7	95388.8
663.08	80676	95883.2
662.08	80818.2	96267.4
661.08	79191.7	96548.7
660.08	79737	91543.8
659.08	82211.7	92464.9
658.08	80374.2	95670.3
657.08	82716.1	95880.6
656.08	81938.3	93978.5
655.08	80115.8	96797.7
654.08	79768.5	94894.4
653.08	77846	94746.9
652.08	87736.1	97071.1
651.08	84953.4	98387.2
650.08	81672.9	94072
649.08	81911.6	91451.1
648.08	83307.1	96262.6
647.08	83405.6	99216.4
646.08	79913.4	94995.2
645.08	80578.8	94697.8
644.08	82179.8	96989.8
643.08	81344.1	96642.5
642.08	80849.5	95318.7
641.08	82320.8	97620.9
640.08	83330.7	96353.1
639.08	81395.5	98769.9
638.08	81984.6	100623
637.08	82634.8	97321
636.08	78667.1	101049
635.08	82924	97311.2
634.08	83848.5	101357
633.08	81540.5	99744
632.08	83498.3	97910.3
631.08	84929	97220.3
630.08	80926.3	98633.2
629.08	81807.2	100894
628.08	82689.3	97705.7
627.08	82090.2	101102
626.08	85274.1	102836
625.08	83761.1	99543
624.08	82281.1	102457
623.08	85059.3	102699
622.08	81567.8	97459.3
621.08	82211.2	102683
620.08	85210.2	104335
619.08	85587.1	102776
618.08	93269.3	101477
617.08	86913.1	103591
616.08	85298.2	105076
615.08	86356.9	102544
614.08	86065.4	102976
613.08	82638.6	100747
612.08	84468.6	100716
611.08	84930	106236
610.08	86542.6	102506
609.08	86160.4	101335
608.08	83550.8	105657
607.08	89162.8	101887
606.08	82627	104456
605.08	88078.5	108408
604.08	85803.3	104900
603.08	85843.5	106130
602.08	86018.3	108129
601.08	87900.9	107354
600.08	89164.3	104392
599.08	85071.1	103378
598.08	88235.4	106399
597.08	90325.5	105588
596.08	88619.1	106691
595.08	87499.7	104878
594.08	86660.5	108222
593.08	84541.8	103847
592.08	87483.8	103934
591.08	85930.6	105424
590.08	86440.5	109851
589.08	86328.5	108290
588.08	87001.4	103732
587.08	88041.2	109239
586.08	88457.3	107992
585.08	84770.4	109091
584.08	91853.8	109418
583.08	88615.4	112041
582.08	88718.6	107748
581.08	88051	111851
580.08	86908.7	110024
579.08	90086.8	108513
578.08	89163.3	110951
577.08	89201.3	112119
576.08	87464.7	112844
575.08	89280.5	108021
574.08	87884.5	105378
573.08	91639.6	109069
572.08	86565.1	109404
571.08	84880.9	114224
570.08	87073.2	110152
569.08	86815.6	110225
568.08	86795.5	107920
567.08	89522.5	112417
566.08	93482.3	109516
565.08	92109.4	109047
564.08	90925.9	115441
563.08	92389.1	114161
562.08	90322	114627
561.08	92995.2	116293
560.08	88933.9	115600
559.08	94080.4	121436
558.08	91688.2	120292
557.08	95254.7	118717
556.08	94882.9	119207
555.08	93392.9	121371
554.08	91369	116596
553.08	90127	119951
552.08	88509.6	114606
551.08	86750.4	114751
550.08	86558.9	110334
549.08	88806.3	110376
548.08	90634.1	113963
547.08	85760.2	104804
546.08	91518.7	107582
545.08	85805.1	109704
544.08	88154.2	105936
543.08	85555.5	104908
542.08	89640	105822
541.08	87389.7	103707
540.08	82675.1	98742.8
539.08	86592.9	100930
538.08	88348.9	108875
537.08	92512.2	110049
536.08	87903	115437
535.08	94793.1	124563
534.08	105144	172409
533.08	119767	250624
532.08	146112	311890
531.08	147015	284148
530.08	111446	186650
529.08	87830.1	111275
528.08	83221.8	94097
527.08	77790.9	88739.6
526.08	81738.7	85290.7
525.08	79669	83424.6
524.08	80688.7	84772.6
523.08	79411.5	84750.4
522.08	78872.9	83271.2
521.08	82674.6	83237.7
520.08	81263.6	83417.7
519.08	80518.3	83171.7
518.08	84184.1	81190.1
517.08	82901.3	80490.1
516.08	79573.5	83175.3
515.08	83277.2	83991.8
514.08	80287.5	86983.4
513.08	81319.2	83334
512.08	80725.5	81739.2
511.08	79306.3	81803.6
510.08	82570.2	84364.1
509.08	81087.9	84080.5
508.08	79418.4	82860.3
507.08	83137.4	83066.9
506.08	84767.3	83927.7
505.08	81100.2	86829.6
504.08	80664.2	84228.2
503.08	84111.7	82522.1
502.08	82678.3	85024.9
501.08	78349.7	85189.9
500.08	80651.9	90186.3
499.08	83359.2	86235.9
498.08	82172	84220.6
497.08	84170.4	93270.2
496.08	81934.4	89407.4
495.08	80829	88589.2
494.08	85538.4	82782.1
493.08	84188.5	86999.5
492.08	83546	86701.1
491.08	81713.2	85503.3
490.08	83968.3	83981.8
489.08	83998.1	82031.3
488.08	85283.9	85672.4
487.08	85985.4	83805.6
486.08	85208.6	88870.7
485.08	83325.2	84343.4
484.08	84147.2	84408.8
483.08	86106.7	87121.3
482.08	83306.8	84575
481.08	84552.3	84923.8
480.08	83493.6	83193.1
479.08	90778.8	84961.3
478.08	87052.4	88780.5
477.08	84020.4	82431.5
476.08	84133.6	85151.6
475.08	84573.9	83850.7
474.08	84904.4	86049.4
473.08	84583.6	82819.9
472.08	84505	82548.1
471.08	85259	86392.1
470.08	86658.7	84585.8
469.08	87449.8	88407.8
468.08	83695.2	86856.3
467.08	88812.4	83943.5
466.08	84587.3	87342.2
465.08	85883.3	84651.6
464.08	86982.2	86941.4
463.08	86364.5	86764.4
462.08	88262	89250.9
461.08	87599.6	86041.9
460.08	89164.3	90208.7
459.08	87387.2	87280.3
458.08	83999.1	86820.9
457.08	85376	85619.4
456.08	87416	86027.7
455.08	87602.2	84674
454.08	88099.1	87322.5
453.08	86325.1	90426.3
452.08	84635	87188.8
451.08	89174.7	90043
450.08	84518	87077.8
449.08	89471	90435.8
448.08	86969.2	88038.2
447.08	91750.4	89863.4
446.08	89848.1	84939.8
445.08	87202.3	88817.6
444.08	87927.7	88877.4
443.08	89009.5	86206
442.08	93469.3	86768.8
441.08	85372.2	89871.9
440.08	90898.5	88432.6
439.08	90008.8	89132.2
438.08	90284.1	90145.5
437.08	92074.7	92746
436.08	90744.3	89116.1
435.08	93512	89130.7
434.08	90124.9	86173.7
433.08	89468.2	87773.4
432.08	91190.6	93457.7
431.08	90974.6	89927.3
430.08	90889.8	87461.6
429.08	90045.5	88417.9
428.08	91495.2	90006.4
427.08	86755.5	88583.8
426.08	89666.4	91098.9
425.08	88433.3	91924.2
424.08	95761.7	88979.2
423.08	89113	87917.4
422.08	92140.1	93875.2
421.08	88835.7	90716.7
420.08	88111.2	92249.3
419.08	91069.4	90170.2
418.08	94442.2	92310.1
417.08	90194.9	91272
416.08	90595.5	91251.6
415.08	90732.5	91693.6
414.08	88090.1	92696.7
413.08	89939.7	86825.5
412.08	89471.9	89658.8
411.08	89735.9	89028.1
410.08	90131.4	85622.6
409.08	90343.4	86076.6
408.08	87473.8	90888.7
407.08	87319.9	87409.3
406.08	92144	90339.3
405.08	91840.2	87814.4
404.08	89830.7	87798.2
403.08	91952.5	89958.4
402.08	93696	93302.9
401.08	118516	101909
400.08	137098	121569
399.08	132390	125592
398.08	109559	113443
397.08	93534.3	98569.8
396.08	86487.5	88931.4
395.08	82142.3	87007.3
394.08	84882.8	81973.4
393.08	82650.1	83166.2
392.08	83677	84523.4
391.08	85622.2	85616.5
390.08	83773.1	87803.6
389.08	84458	86197.1
388.08	90514.9	86706.3
387.08	84922.7	85563.8
386.08	85291.8	86576
385.08	85278.1	84791.2
384.08	87167.7	83771.3
383.08	86819.3	87527
382.08	84777.1	84782.2
381.08	81738	82668.2
380.08	87398.2	86365.9
379.08	87334.2	85999.1
378.08	83783.7	86040.6
377.08	85975	85683.6
376.08	85594.8	88117.9
375.08	87144.1	85987.4
374.08	86256.1	84090.9
373.08	83769.3	88619.2
372.08	85278.2	83277.1
371.08	87354.9	85785.7
370.08	90078.3	86638.7
369.08	86769.5	87700.2
368.08	85523.4	86939.5
367.08	90987.9	86664.2
366.08	90136.4	80761.4
365.08	86328.6	85723.3
364.08	88444.8	88031.7
363.08	87117.7	88180.5
362.08	90660.7	86133.7
361.08	89248.7	87486.4
360.08	89329.7	86199.6
359.08	87922.5	84116.6
358.08	88710.3	82387.1
357.08	89900.2	87185.5
356.08	91906	90607.4
355.08	92873.7	92708.8
354.08	87683	90679.2
353.08	90458.9	88942.3
352.08	90001.8	86940.5
351.08	90865.6	87659.5
350.08	92643.8	92686.4
349.08	89858.9	87220.6
348.08	90566.9	93930
347.08	89306.5	89074.1
346.08	91162.6	89176.9
345.08	90968.8	92960.8
344.08	92840.7	91420.9
343.08	93118.7	93720.5
342.08	94876.4	87910.3
341.08	91614.6	87437.2
340.08	91772.8	88145.3
339.08	94461	90135.2
338.08	90537.5	93819.7
337.08	92909.5	86682.2
336.08	91948.9	88200.4
335.08	92758.4	89285.8
334.08	96858.5	91606
333.08	96387.6	90944.5
332.08	93440.6	90228.9
331.08	93151.9	89999.6
330.08	95961.2	87338.4
329.08	89367.4	91835.5
328.08	92229.4	91676.9
327.08	91722.9	89040.4
326.08	94693.4	86873.7
325.08	94954	92214.9
324.08	92315.5	87148.9
323.08	91127	93855.6
322.08	96245.2	91654.1
321.08	94899.2	91043.9
320.08	96190.2	92613.1
319.08	94393.8	93906.7
318.08	92135.9	95787.8
317.08	98482.9	93245.1
316.08	95745.1	90370.1
315.08	98221.6	95047.5
314.08	99637.8	95899.6
313.08	98471.1	100921
312.08	99336.9	93778.8
311.08	105038	93548.6
310.08	102447	93916.1
309.08	99620.4	95308
308.08	96543.5	88648.4
307.08	97130.3	96423.8
306.08	97553.9	90767.1
305.08	88831.2	81691.9
304.08	89303.6	83363.4
303.08	80160.6	74784.3
302.08	73775	70866.3
301.08	72623	68191.2
300.08	64397.7	63667.4
299.08	61744.9	59439.3
298.08	59904.2	60812.1
297.08	55391.8	56181.4
296.08	53924.1	56544.3
295.08	56486.1	57390.4
294.08	60107.9	58217.2
293.08	61280.3	61789.5
292.08	69322.4	61930.6
291.08	79048.7	66063.4
290.08	83206.5	76053.4
289.08	94287.9	97330.8
288.08	106380	126425
287.08	130837	152803
286.08	270551	213504
285.08	495231	378719
284.08	412245	426177
283.08	140378	201290
282.08	36930	52297.3
281.08	16867.8	21294.8
280.08	12341.9	13776.2
279.08	7957.71	9687.33
278.08	7882.85	8815.37
277.08	8275.77	7365.33
276.08	5795.16	6738.51
275.08	6611.1	6877.81
274.08	5230.24	5817.06
273.08	6235.86	5559.86
272.08	6027.8	5545.02
271.08	5290.02	5118.76
270.08	5057.69	4824.09
269.08	4408.9	4505.65
268.08	5321.68	5069.3
267.08	5296.75	5110.85
266.08	5368.61	4862.85
265.08	5607.54	4292.49
264.08	4954.19	5863.83
263.08	4991.84	4948.13
262.08	4388.6	4652.09
261.08	4820.03	5198.79
260.08	4328.78	4655.58
259.08	4854.69	5280.09
258.08	3850.41	4967.07
257.08	4429.98	5054.26
256.08	4746.61	4969.03
255.08	4666.05	5277.95
254.08	4126.74	5743.35
253.08	4970.16	4797.54
252.08	4944.44	4108.58
251.08	5102.15	4776.1
250.08	5080.7	5152.98
249.08	3983.54	5602.27
248.08	3799.45	4548.56
247.08	4565.74	4770.27
246.08	4078.61	5183.46
245.08	3927.96	5274.43
244.08	4715.25	5281.17
243.08	4408.46	4998.21
242.08	4519.54	4966.46
241.08	4160.52	4664.74
240.08	4694.88	4360.4
239.08	4132.27	5175.9
238.08	3241.57	5086.37
237.08	4168.77	4569.09
236.08	4983.75	5060.25
235.08	4105.82	4950.1
234.08	4891.47	4162.83
233.08	3877.24	4474.28
232.08	4343.88	4794.12
231.08	4235.36	5177.47
230.08	4738.95	5125.67
229.08	4592.49	4480.2
228.08	3963.95	4041.9
227.08	2991.9	4173.73
226.08	4397.8	4142.25
225.08	4033.49	4179.69
224.08	4698.82	4489.97
223.08	4781.68	5068.97
222.08	3591.46	4609.21
221.08	5108.28	3738.46
220.08	4700.9	4464.45
219.08	4228.39	4605.56
218.08	3945.31	5322.97
217.08	4612.47	4546.42
216.08	3527.78	4514.13
215.08	3999.85	3811.08
214.08	4437.81	4636.63
213.08	4504.42	3711.5
212.08	4474.79	4466.15
211.08	4267.2	5798.56
210.08	4930.19	4896.19
209.08	4018.42	4271.44
208.08	4222.32	4589.18
207.08	4011.85	5099.74
206.08	4515.17	5631.98
205.08	4383.25	4119.34
204.08	4174.11	5154.48
203.08	4329.01	3792.63
202.08	6086.97	4136.3
201.08	4148.71	3908.25
200.08	5814.79	4224.09
199.08	4346.17	5601.12
198.08	4740.93	5085.51
197.08	3951.49	4954.72
196.08	4505.11	4302.3
195.08	3965.18	4011.24
194.08	4337.87	4473.84
193.08	4320.05	4892.62
192.08	4130.38	4521.05
191.08	3420.82	4855.64
190.08	4962.21	4468.52
189.08	4016.98	4136.65
188.08	4002.15	5056.3
187.08	4056.49	4488.96
186.08	4142.59	4063.52
185.08	3868.14	4430.35
184.08	4531.68	4907.41
183.08	4037.64	4306.78
182.08	4564.72	4075.57
181.08	4677.27	5391.57
180.08	3851.1	5007.43
179.08	3320.89	4534.71
178.08	4056.12	4658.65
177.08	5242.1	5334.21
176.08	4091.8	4991.62
175.08	4133.32	4787.52
174.08	4123.98	4927.77
173.08	5115.22	4549.82
172.08	4844.98	4699.15
171.08	3532.03	4415.1
170.08	4206.3	5202.29
169.08	4036.84	5019.83
168.08	4211.29	4990.69
167.08	3747.35	5186.92
166.08	4195.44	5820.61
165.08	4253.63	4112.12
164.08	4333.09	4212.2
163.08	3824.12	4973.16
162.08	4318.46	4832.64
161.08	4663	5485.64
160.08	3897.75	4578.66
159.08	5181.59	4966.91
158.08	4194.05	4784.95
157.08	3656.42	4980.14
156.08	3791.38	5454.12
155.08	4793.83	5585.99
154.08	5145.9	5321.92
153.08	5175.72	5639.42
152.08	4856.93	4537.36
151.08	4655.38	4263.41
150.08	4568.52	5423.77
149.08	5403.64	4363.63
148.08	4242.02	4578.48
147.08	4462.82	5411.73
146.08	4923.82	5411.57
145.08	4475.29	4771.74
144.08	4715.53	6098.93
143.08	4158.02	5441.17
142.08	4288.59	5177.3
141.08	4526.66	4556.94
140.08	4470.14	5608.92
139.08	4467.87	5154.68
138.08	4302.68	5971.48
137.08	4401.1	5250.18
136.08	4691.47	4836.8
135.08	4022.84	5398.82
134.08	4974.16	5870.63
133.08	4840.05	4430.59
132.08	3705.28	4530.22
131.08	3420.6	4607.81
130.08	4001.75	5652.12
129.08	4316.96	4905.8
128.08	4038.3	5851.54
127.08	3727.23	5243.62
126.08	4106.08	5913.87
125.08	4790.1	5510.15
124.08	4117.82	5492.12
123.08	3511.9	4806.47
122.08	5394.22	5733.17
121.08	5090.32	4979.32
120.08	5355.12	4933.05
119.08	4898.57	5452.98
118.08	4113.21	5179.39
117.08	5126.68	5230.3
116.08	5005.56	5179.77
115.08	4908.43	4107.98
114.08	3893.48	5406.66
113.08	3975.92	5682.86
112.08	4840.86	5163.12
111.08	4468.4	5751.3
110.08	4633.71	5772.72
109.08	4827.28	4970.44
108.08	4453.81	4867.57
107.08	4671.76	4890.52
106.08	5102.95	5740.31
105.08	4772.38	6150.92
104.08	5052.83	4582
103.08	5263.52	5826.7
102.08	4838.19	6918.63
101.08	4885.49	5710.42
100.08	4775.75	5815.21
99.08	5288.39	5724.97
98.08	4379.25	4968.91
97.08	4955.71	5311.94
96.08	5146.33	5410.46
95.08	4679.08	6412.71
94.08	4275.55	5770.62
93.08	4681.01	5243.11
92.08	4033.01	5857.75
91.08	5031.63	5711.4
90.08	4657.83	6057.91
89.08	5203.68	6035.05
88.08	4078.59	5200.13
87.08	5287.29	5896.36
86.08	5899.5	6202.18
85.08	4981.5	5292.26
84.08	3883.44	5309.99
83.08	5304.57	5796.73
82.08	5042.36	6111.37
81.08	4956.04	5208.49
80.08	4756.61	6527.67
79.08	5095.86	5413.42
78.08	4778.45	6355.52
77.08	4664.82	5339.91
76.08	4831.66	5090.88
75.08	4623.77	5989.87
74.08	5532.32	5862.68
73.08	5319.31	5570.66
72.08	5349.16	5615.65
71.08	5143.55	5731.19
70.08	6278.54	6191.93
69.08	5232.32	5741.6
68.08	5294.75	6272.28
67.08	4814.03	6623.17
66.08	5336.02	5975.16
65.08	4494.59	6054.04
64.08	4432.2	6442.36
63.08	4907.47	7165.99
62.08	4605.81	6420.81
61.08	5320.89	6231.98
60.08	5126.01	5944.49
59.08	4166.46	6081.51
58.08	4429.98	5482.07
57.08	4874.45	5927.82
56.08	5199.79	5883.79
55.08	5415.5	6403.05
54.08	4550.1	5259.73
53.08	5503.24	6677.85
52.08	4938.31	7523.92
51.08	5950.08	7068.58
50.08	5760.11	6965.93
49.08	5196.84	6486.47
48.08	5708.02	6949.78
47.08	5969.76	5861.53
46.08	5700.33	6027.39
45.08	6121	6056.69
44.08	5093.28	5722.58
43.08	5519.63	6291.59
42.08	6108.02	6212.22
41.08	5256.95	5680.2
40.08	5655.5	7367.42
39.08	5427.08	5871.39
38.08	5401.77	6135.52
37.08	5709.67	6215.02
36.08	4609.49	6216.83
35.08	5045.67	6295.67
34.08	5751.25	6874.64
33.08	5206.09	7288.83
32.08	4491.16	6028.85
31.08	4883.71	7047.31
30.08	4893.26	8088.7
29.08	6318.39	9162.03
28.08	6109.85	10046.4
27.08	6234.4	10751.7
26.08	5900.84	11748.4
25.08	5647.78	10538.5
24.08	5425.3	8641.5
23.08	7018.98	6857.81
22.08	6281.09	7074.79
21.08	6472.07	6850.19
20.08	7191.96	8009.76
19.08	7075.23	8531.94
18.08	8687.65	8515.37
17.08	6853.02	9225.53
16.08	7044.96	9191.87
15.08	7033.24	6995.32
14.08	6077.53	6926.47
13.08	5057.22	6183.29
12.08	4418.01	6010.59
11.08	4132.92	5789.59
10.08	3830.63	5085.58
9.08	3654.44	4527.96
8.08	2643.99	4798.45
7.08	1740.68	3716.31
6.08	1713.12	2943.72
5.08	1587.09	2249.15
4.08	1051.22	2173.94
3.08	414.037	1699.18
2.08	311.616	706.217
1.08	50.2893	434.884
0.08	0	205.764
-0.92	0	50.5159
-1.92	0	0
-2.92	0	0
-3.92	0	0
-4.92	50.2977	104.589
-5.92	0	50.7222
-6.92	0	52.2786
-7.92	0	0
-8.92	101.224	50.7602
-9.92	0	83.5643

## Sheet: Fig 2f
	Concentration(%)
Depth(nm)	C 1s pristine	O 1s pristine	N 1s pristine
0	87.54	6.24	6.21
229.3	88.03	5.97	5.99
458.6	88.91	4.76	6.33
687.9	88.34	4.71	6.95
917.2	88.61	4.74	6.65
1146.5	88.02	4.61	7.38
1375.8	88.96	4.48	6.56
1605.1	89.01	4.54	6.46
1834.4	90.01	3.83	6.17
2063.7	89.06	4.03	6.92
2293	89.73	4.23	6.04
2522.3	90.68	3.64	5.68
2751.6	90.79	3.17	6.03
2980.9	88.88	4.4	6.72
3210.2	88.63	4.2	7.17
3439.5	90.21	3.41	6.38
3668.8	89.09	4.25	6.65

## Sheet: Fig 2g
	Concentration(%)
Depth(nm)	C 1s 250kGy	O 1s 250kGy	N 1s 250kGy
0	75.53	18.72	5.75
229.3	77.38	15.33	7.29
458.6	78.98	14.08	6.93
687.9	81.78	11.51	6.71
917.2	82.33	10.99	6.68
1146.5	81.57	11.18	7.25
1375.8	85.27	9.04	5.7
1605.1	83.91	9.02	7.07
1834.4	84.11	8.98	6.91
2063.7	84.32	7.77	7.91
2293	84.97	7.99	7.03
2522.3	85.37	7.85	6.78
2751.6	84.92	6.99	8.09
2980.9	86.69	6.83	6.48
3210.2	85.67	7.09	7.24
3439.5	85.62	7.56	6.82
3668.8	86.28	6.84	6.88

## Sheet: Fig 2h
500°C Pristine		500°C 250kGy
wavenumber(cm-1)	Intensity	wavenumber(cm-1)	Intensity
100	0.01128	100	0.08887
102.918	360.987	102.918	355.882
105.835	654.362	105.835	672.829
108.753	991.057	108.753	1059.96
111.67	1416.1	111.67	1514.59
114.588	1888.97	114.588	1906.11
117.505	2145.82	117.505	2140.84
120.423	2224.65	120.423	2279.04
123.34	2313.87	123.34	2384.55
126.258	2410.56	126.258	2471.05
129.175	2451.83	129.175	2508.51
132.093	2397.46	132.093	2450.91
135.01	2327.28	135.01	2326.94
137.928	2243.19	137.928	2205.51
140.845	2176.97	140.845	2143.15
143.763	2122.79	143.763	2099.43
146.68	2077.72	146.68	2044.1
149.598	2030.29	149.598	1983.58
152.515	1949.83	152.515	1963.19
155.433	1898.62	155.433	1861.27
158.35	1890.01	158.35	1776.24
161.268	1815.29	161.268	1731.11
164.185	1731.6	164.185	1661.93
167.103	1684.96	167.103	1588.93
170.02	1664.87	170.02	1579.15
172.938	1646.46	172.938	1509.47
175.855	1570.5	175.855	1448.21
178.773	1488.62	178.773	1366.83
181.69	1422.83	181.69	1327.83
184.608	1377.94	184.608	1297.66
187.525	1340.04	187.525	1248.22
190.443	1289.27	190.443	1208.83
193.36	1261.18	193.36	1156.7
196.278	1202.51	196.278	1089.68
199.195	1176.25	199.195	1040.51
202.113	1137.96	202.113	997.81
205.03	1103.71	205.03	955.972
207.948	1089.09	207.948	911.879
210.865	1046.24	210.865	859.124
213.783	1030.79	213.783	821.526
216.7	942.695	216.7	790.309
219.618	911.934	219.618	780.845
222.535	903.567	222.535	777.696
225.453	907.468	225.453	751.434
228.37	912.073	228.37	693.398
231.288	844.183	231.288	647.213
234.205	832.627	234.205	644.167
237.123	767.419	237.123	607.696
240.04	728.649	240.04	561.765
242.958	700.653	242.958	527.886
245.875	662.859	245.875	494.33
248.793	619.336	248.793	436.622
251.71	599.752	251.71	364.066
254.628	566.149	254.628	414.574
257.545	504.877	257.545	369.518
260.463	482.11	260.463	279.394
263.38	458.827	263.38	249.187
266.298	421.617	266.298	250.457
269.215	394.383	269.215	229.484
272.133	402.264	272.133	275.449
275.05	414.113	275.05	232.457
277.968	446.311	277.968	228.406
280.885	429.633	280.885	227.344
283.803	404.013	283.803	221.763
286.72	388.82	286.72	228.567
289.638	385.09	289.638	240.596
292.555	399.729	292.555	208.192
295.473	394.946	295.473	238.597
298.39	377.535	298.39	187.631
301.308	324.224	301.308	178.017
304.225	325.157	304.225	174.994
307.143	341.284	307.143	183.279
310.06	322.924	310.06	182.32
312.978	295.593	312.978	122.278
315.895	241.392	315.895	143.669
318.813	253.426	318.813	107.796
321.73	250.411	321.73	110.231
324.648	231.502	324.648	98.4744
327.565	225.001	327.565	63.1209
330.483	227.171	330.483	42.1892
333.4	213.397	333.4	68.7416
336.318	209.431	336.318	88.1342
339.235	180.766	339.235	81.2201
342.153	217.275	342.153	45.5552
345.07	216.127	345.07	65.5482
347.988	192.798	347.988	67.958
350.905	164.911	350.905	41.081
353.823	144.946	353.823	34.6497
356.74	148.624	356.74	75.7956
359.658	132.418	359.658	67.1954
362.575	141.976	362.575	57.0829
365.493	138.464	365.493	9.0575
368.41	119.585	368.41	-1.98564
371.328	96.148	371.328	1.03459
374.245	92.3657	374.245	11.3762
377.163	116.936	377.163	37.4386
380.08	122.723	380.08	4.7561
382.998	100.932	382.998	18.0756
385.916	103.924	385.916	32.4301
388.833	105.653	388.833	34.7423
391.75	100.782	391.75	41.8411
394.668	97.5917	394.668	44.3205
397.586	92.4735	397.586	42.8734
400.503	83.0355	400.503	58.7644
403.421	141.013	403.421	69.4227
406.338	118.894	406.338	25.3672
409.256	135.335	409.256	51.5866
412.173	120.45	412.173	63.6123
415.091	100.16	415.091	52.1774
418.008	110.764	418.008	59.7339
420.926	124.272	420.926	89.577
423.843	83.0239	423.843	78.9871
426.761	146.557	426.761	64.7868
429.678	84.9771	429.678	87.4031
432.596	58.4083	432.596	56.6002
435.513	70.8015	435.513	27.4599
438.431	68.5639	438.431	33.2168
441.348	51.5574	441.348	38.1874
444.266	46.1302	444.266	28.6718
447.183	48.5103	447.183	50.8677
450.101	51.4025	450.101	1.02372
453.018	40.7479	453.018	79.2929
455.936	0.54384	455.936	47.8463
458.853	-1.27629	458.853	20.1774
461.771	22.9738	461.771	27.7384
464.688	34.6268	464.688	35.6138
467.606	23.0023	467.606	22.4545
470.523	17.9739	470.523	23.3419
473.441	32.164	473.441	59.4549
476.358	12.0317	476.358	56.433
479.276	19.7593	479.276	47.8214
482.193	5.75947	482.193	48.8489
485.111	-0.09994	485.111	54.9272
488.028	4.21046	488.028	49.7594
490.946	8.85873	490.946	52.4623
493.863	16.6116	493.863	79.995
496.781	32.1189	496.781	52.0609
499.698	40.9544	499.698	106.65
502.616	38.5888	502.616	80.3768
505.533	12.8435	505.533	48.4323
508.451	10.6163	508.451	41.8871
511.368	2.70937	511.368	50.5279
514.286	-0.8676	514.286	61.3837
517.203	20.1748	517.203	67.5387
520.121	25.0406	520.121	60.7276
523.038	69.0623	523.038	53.0881
525.956	48.6454	525.956	75.3513
528.873	10.0154	528.873	74.1475
531.791	-0.23315	531.791	53.0876
534.708	-0.72769	534.708	63.7415
537.626	11.4982	537.626	85.6972
540.543	32.6059	540.543	104.105
543.461	48.309	543.461	125.513
546.378	78.1442	546.378	96.333
549.296	70.2955	549.296	116.189
552.213	71.1193	552.213	106.475
555.131	77.4271	555.131	126.627
558.048	93.0017	558.048	161.913
560.966	79.8329	560.966	184.977
563.883	70.0233	563.883	188.709
566.801	74.6396	566.801	204.659
569.718	56.6055	569.718	247.023
572.636	96.4096	572.636	218.446
575.553	118.235	575.553	223.213
578.471	142.566	578.471	242.75
581.388	138.292	581.388	250.58
584.306	137.365	584.306	229.199
587.223	115.998	587.223	240.749
590.141	118.968	590.141	246.535
593.058	153.73	593.058	228.497
595.976	153.787	595.976	267.877
598.893	175.463	598.893	332.943
601.811	147.159	601.811	277.13
604.728	152.301	604.728	263.092
607.646	159.998	607.646	234.465
610.563	184.615	610.563	262.773
613.481	214.739	613.481	304.423
616.398	227.474	616.398	333.153
619.316	228.038	619.316	346.812
622.233	240.109	622.233	350.906
625.151	245.747	625.151	372.447
628.068	198.352	628.068	373.186
630.986	208.99	630.986	366.692
633.903	203.408	633.903	364.478
636.821	242.697	636.821	336.111
639.738	295.411	639.738	372.255
642.656	282.065	642.656	384.729
645.573	236.16	645.573	355.256
648.491	241.733	648.491	345.757
651.408	263.155	651.408	328.979
654.326	213.057	654.326	318.894
657.243	202.807	657.243	327.424
660.161	173.328	660.161	265.525
663.078	198.49	663.078	283.826
665.996	196.243	665.996	318.187
668.913	211.871	668.913	314.297
671.831	215.446	671.831	280.942
674.748	198.372	674.748	271.761
677.666	208.638	677.666	311.816
680.583	222.359	680.583	344.404
683.501	221.608	683.501	315.043
686.419	168.994	686.419	240.714
689.336	210.245	689.336	301.699
692.254	159.862	692.254	286.826
695.171	198.542	695.171	294.161
698.088	198.044	698.088	292.631
701.006	171.096	701.006	284.909
703.924	178.598	703.924	284.322
706.841	176.809	706.841	282.946
709.759	156.885	709.759	291.018
712.676	160.859	712.676	222.779
715.594	125.711	715.594	290.138
718.511	161.845	718.511	244.372
721.429	130.322	721.429	263.203
724.346	114.942	724.346	236.771
727.264	108.125	727.264	229.392
730.181	132.273	730.181	240.361
733.099	159.439	733.099	251.735
736.016	146.554	736.016	253.56
738.934	142.629	738.934	223.024
741.851	152.301	741.851	254.999
744.769	106.128	744.769	216.774
747.686	144.238	747.686	216.443
750.604	125.38	750.604	174.33
753.521	125.994	753.521	171.724
756.439	120.38	756.439	188.895
759.356	119.272	759.356	181.757
762.274	115.533	762.274	182.526
765.191	99.7421	765.191	195.965
768.109	96.4219	768.109	189.044
771.026	113.883	771.026	218.288
773.944	81.3137	773.944	229.493
776.861	129.279	776.861	201.081
779.779	92.7095	779.779	149.507
782.696	94.0959	782.696	165.391
785.614	75.9974	785.614	158.234
788.531	69.2365	788.531	173.329
791.449	77.4867	791.449	192.056
794.366	77.514	794.366	167.901
797.284	81.6236	797.284	138.077
800.201	94.6136	800.201	156.403
803.119	56.2774	803.119	153.415
806.036	60.0082	806.036	138.295
808.954	54.7447	808.954	128.835
811.871	65.3177	811.871	108.053
814.789	76.8264	814.789	62.1405
817.706	74.4315	817.706	101.945
820.624	65.4304	820.624	124.501
823.541	50.0108	823.541	119.098
826.459	37.0357	826.459	105.202
829.376	35.2159	829.376	93.9382
832.294	28.1076	832.294	80.4151
835.211	11.4089	835.211	62.0193
838.129	54.1439	838.129	93.0976
841.046	54.8366	841.046	103.658
843.964	89.2176	843.964	95.448
846.881	38.0722	846.881	125.871
849.799	36.5968	849.799	116.028
852.716	49.414	852.716	114.004
855.634	26.0351	855.634	88.8079
858.551	13.0299	858.551	85.4617
861.469	54.7786	861.469	103.399
864.386	86.1746	864.386	114.848
867.304	73.1479	867.304	101.165
870.221	103.844	870.221	59.216
873.139	97.7226	873.139	96.4177
876.056	105.64	876.056	112.799
878.974	99.4423	878.974	77.9405
881.891	72.1417	881.891	74.9883
884.809	79.3848	884.809	138.282
887.726	63.4798	887.726	128.948
890.644	103.816	890.644	104.222
893.561	128.001	893.561	97.8258
896.479	102.842	896.479	117.63
899.396	73.5325	899.396	123.729
902.314	58.847	902.314	91.0714
905.231	39.3657	905.231	74.8893
908.149	33.5207	908.149	94.2732
911.066	47.7535	911.066	49.2553
913.984	67.1364	913.984	77.931
916.901	35.678	916.901	73.6241
919.819	41.656	919.819	100.751
922.736	16.454	922.736	30.8191
925.654	19.3089	925.654	4.4112
928.571	20.3166	928.571	21.7749
931.489	22.4524	931.489	62.7068
934.406	7.71461	934.406	77.3851
937.324	-1.35377	937.324	44.3432
940.241	27.6925	940.241	23.2951
943.159	52.0226	943.159	57.6416
946.076	32.9669	946.076	77.5407
948.994	1.29127	948.994	72.9782
951.912	40.2893	951.912	89.7819
954.829	31.7734	954.829	58.8918
957.746	77.8142	957.746	7.85186
960.664	70.5279	960.664	0.55583
963.581	79.7918	963.581	48.9299
966.499	90.5284	966.499	47.5139
969.417	54.4621	969.417	29.7066
972.334	48.4084	972.334	14.264
975.252	57.7566	975.252	23.3201
978.169	38.3994	978.169	38.8625
981.087	31.9935	981.087	21.7786
984.004	50.2926	984.004	-0.85602
986.922	51.6825	986.922	8.22054
989.839	80.1385	989.839	65.271
992.757	76.9389	992.757	38.2782
995.674	48.5716	995.674	46.4108
998.592	99.0177	998.592	50.7803
1001.51	84.8671	1001.51	43.8117
1004.43	51.8461	1004.43	41.8118
1007.34	39.9595	1007.34	65.0971
1010.26	86.3337	1010.26	64.5415
1013.18	120.13	1013.18	68.8971
1016.1	115.711	1016.1	62.9834
1019.01	122.394	1019.01	46.6538
1021.93	163.728	1021.93	57.2876
1024.85	197.671	1024.85	84.8628
1027.77	191.285	1027.77	96.2675
1030.68	175.272	1030.68	100.063
1033.6	151.574	1033.6	61.3869
1036.52	156.817	1036.52	75.9931
1039.44	243.277	1039.44	141.118
1042.35	193.32	1042.35	72.5978
1045.27	214.829	1045.27	66.3355
1048.19	242.233	1048.19	68.935
1051.11	266.708	1051.11	102.241
1054.02	274.8	1054.02	128.957
1056.94	251.392	1056.94	124.779
1059.86	240.013	1059.86	124.995
1062.78	249.343	1062.78	114.905
1065.69	273.496	1065.69	104.472
1068.61	298.129	1068.61	138.029
1071.53	308.12	1071.53	192.498
1074.45	321.328	1074.45	217.951
1077.36	299.538	1077.36	214.874
1080.28	333.331	1080.28	243.468
1083.2	369.991	1083.2	223.148
1086.12	429.636	1086.12	222.61
1089.03	428.806	1089.03	193.452
1091.95	457.66	1091.95	333.871
1094.87	433.643	1094.87	332.302
1097.79	467.212	1097.79	328.638
1100.7	498.076	1100.7	324.286
1103.62	510.391	1103.62	330.027
1106.54	544.072	1106.54	392.891
1109.46	568.637	1109.46	398.892
1112.37	605.384	1112.37	406.187
1115.29	638.385	1115.29	447.748
1118.21	660.158	1118.21	456.725
1121.13	696.629	1121.13	463.763
1124.04	706.162	1124.04	471.192
1126.96	769.547	1126.96	495.473
1129.88	816.467	1129.88	569.436
1132.8	832.714	1132.8	607.795
1135.71	846.141	1135.71	672.092
1138.63	921.239	1138.63	639.002
1141.55	939.995	1141.55	694.017
1144.47	955.073	1144.47	733.832
1147.38	994.026	1147.38	744.273
1150.3	1077.76	1150.3	717.721
1153.22	1086.41	1153.22	784.377
1156.14	1119.76	1156.14	808.825
1159.05	1188.24	1159.05	852.785
1161.97	1234.67	1161.97	925.801
1164.89	1288.08	1164.89	998.69
1167.81	1309.09	1167.81	1010.62
1170.72	1331.71	1170.72	1022.57
1173.64	1386.05	1173.64	1052.6
1176.56	1411.33	1176.56	1034.34
1179.48	1474.94	1179.48	1076.27
1182.39	1542.3	1182.39	1142.3
1185.31	1579.23	1185.31	1177.96
1188.23	1623.63	1188.23	1201.12
1191.15	1663.04	1191.15	1211.99
1194.06	1652.01	1194.06	1334.22
1196.98	1764.53	1196.98	1344.36
1199.9	1831.8	1199.9	1364.12
1202.82	1846.01	1202.82	1463.25
1205.73	1849.12	1205.73	1501.89
1208.65	1946.92	1208.65	1505.43
1211.57	1965.86	1211.57	1523.49
1214.49	2039.59	1214.49	1576.91
1217.4	2076.37	1217.4	1640.42
1220.32	2126.87	1220.32	1685.32
1223.24	2172.69	1223.24	1748.46
1226.16	2253.12	1226.16	1822.48
1229.07	2345.64	1229.07	1883.37
1231.99	2429.23	1231.99	1914.24
1234.91	2461.09	1234.91	1930.91
1237.83	2462.22	1237.83	1991.18
1240.74	2548.97	1240.74	2083.33
1243.66	2607.61	1243.66	2132.45
1246.58	2617.22	1246.58	2152.06
1249.5	2685.6	1249.5	2191.05
1252.41	2710.12	1252.41	2278.54
1255.33	2784.06	1255.33	2324.04
1258.25	2799.14	1258.25	2367.81
1261.17	2854.94	1261.17	2371.91
1264.08	2888.85	1264.08	2428.37
1267	2896.44	1267	2452.1
1269.92	2976.31	1269.92	2466.25
1272.84	2994.11	1272.84	2559.91
1275.75	3063.98	1275.75	2602.29
1278.67	3152.15	1278.67	2622.93
1281.59	3209.89	1281.59	2639.66
1284.51	3219.61	1284.51	2735.39
1287.42	3274.9	1287.42	2764.19
1290.34	3353.64	1290.34	2815.86
1293.26	3433.55	1293.26	2899.34
1296.18	3505.68	1296.18	2966.28
1299.09	3563.86	1299.09	2987.29
1302.01	3633.67	1302.01	3075.96
1304.93	3701.03	1304.93	3158.96
1307.85	3771.89	1307.85	3188.19
1310.76	3865.24	1310.76	3302.38
1313.68	3943.06	1313.68	3396.57
1316.6	4024.06	1316.6	3426.65
1319.52	4110.67	1319.52	3531.65
1322.43	4147.52	1322.43	3576.86
1325.35	4244.29	1325.35	3704.5
1328.27	4330.74	1328.27	3755.11
1331.19	4416.67	1331.19	3808.23
1334.1	4437.98	1334.1	3939.55
1337.02	4503.46	1337.02	3999.45
1339.94	4608.84	1339.94	3975.47
1342.86	4661.33	1342.86	4037.46
1345.77	4625.54	1345.77	4108.79
1348.69	4765.2	1348.69	4123.69
1351.61	4786.81	1351.61	4106.18
1354.53	4773.01	1354.53	4170.75
1357.44	4791.22	1357.44	4158.22
1360.36	4781.59	1360.36	4135.15
1363.28	4745.03	1363.28	4214.63
1366.2	4669.38	1366.2	4163.84
1369.11	4694.75	1369.11	4131.53
1372.03	4651.32	1372.03	4108.84
1374.95	4616.8	1374.95	4093.54
1377.87	4575.99	1377.87	4022.32
1380.78	4509.93	1380.78	3927.48
1383.7	4448.08	1383.7	3903.55
1386.62	4403.85	1386.62	3880.45
1389.54	4323.82	1389.54	3800.49
1392.45	4246.54	1392.45	3705.72
1395.37	4184.38	1395.37	3667.8
1398.29	4125.45	1398.29	3600.1
1401.21	4052.92	1401.21	3496.92
1404.12	3967.59	1404.12	3456.23
1407.04	3884.69	1407.04	3434.79
1409.96	3856.13	1409.96	3341.33
1412.88	3832.54	1412.88	3251.29
1415.79	3747.02	1415.79	3178.33
1418.71	3687.01	1418.71	3092.49
1421.63	3615.56	1421.63	3068
1424.55	3516.65	1424.55	2995.94
1427.46	3476.24	1427.46	2936.96
1430.38	3452.21	1430.38	2908.85
1433.3	3379.12	1433.3	2835.16
1436.22	3284.16	1436.22	2737.73
1439.13	3234.01	1439.13	2683.63
1442.05	3199.09	1442.05	2659.11
1444.97	3175.26	1444.97	2586.46
1447.89	3113.41	1447.89	2561.17
1450.8	3011.58	1450.8	2511.22
1453.72	2992.43	1453.72	2444.87
1456.64	2934.17	1456.64	2411.6
1459.56	3007.81	1459.56	2395.41
1462.47	2925.71	1462.47	2396.56
1465.39	2896.98	1465.39	2358.75
1468.31	2912.55	1468.31	2351.48
1471.23	2832.24	1471.23	2337.6
1474.14	2822.64	1474.14	2259.57
1477.06	2822.64	1477.06	2298.65
1479.98	2791.92	1479.98	2295.49
1482.9	2823.33	1482.9	2370.56
1485.81	2824.64	1485.81	2264.04
1488.73	2895.5	1488.73	2291.66
1491.65	2883.6	1491.65	2419.21
1494.57	2940.18	1494.57	2309.3
1497.48	3004.63	1497.48	2352.78
1500.4	3008.12	1500.4	2438.11
1503.32	3017.17	1503.32	2456.15
1506.24	3102.5	1506.24	2580.8
1509.15	3182.87	1509.15	2564.54
1512.07	3262.96	1512.07	2623.7
1514.99	3302.11	1514.99	2731.94
1517.91	3384.88	1517.91	2782.73
1520.83	3504.93	1520.83	2861.85
1523.74	3630.4	1523.74	2942.86
1526.66	3718.36	1526.66	3127.12
1529.58	3866.49	1529.58	3254.72
1532.49	3963.62	1532.49	3377.07
1535.41	4094.98	1535.41	3510.81
1538.33	4271.22	1538.33	3679.27
1541.25	4445.57	1541.25	3837.04
1544.16	4556.75	1544.16	3980.84
1547.08	4768.25	1547.08	4206.69
1550	5003.98	1550	4379.28
1552.92	5176.36	1552.92	4542.51
1555.84	5378.08	1555.84	4748.13
1558.75	5581.82	1558.75	4974.5
1561.67	5770.83	1561.67	5183.06
1564.59	6024.26	1564.59	5412.81
1567.51	6138.93	1567.51	5574.64
1570.42	6339.69	1570.42	5759.29
1573.34	6522.62	1573.34	5920.03
1576.26	6633.8	1576.26	6067.14
1579.17	6788.67	1579.17	6221.14
1582.09	6867.5	1582.09	6334.81
1585.01	6984.03	1585.01	6471.58
1587.93	7100.69	1587.93	6561.15
1590.85	7145.18	1590.85	6614.5
1593.76	7182.26	1593.76	6722.19
1596.68	7117.82	1596.68	6778.74
1599.6	7067.89	1599.6	6703.27
1602.52	7009.81	1602.52	6607.51
1605.43	6870.13	1605.43	6460.87
1608.35	6670.63	1608.35	6323.31
1611.27	6468.49	1611.27	6116.67
1614.19	6107.5	1614.19	5805.29
1617.1	5814.72	1617.1	5507.52
1620.02	5457.63	1620.02	5188.62
1622.94	5083.52	1622.94	4833.87
1625.86	4736.16	1625.86	4494.65
1628.77	4343.05	1628.77	4079.27
1631.69	3985.24	1631.69	3757.69
1634.61	3646.69	1634.61	3459.92
1637.53	3314.46	1637.53	3106.35
1640.44	3044.69	1640.44	2820.84
1643.36	2773.8	1643.36	2546.91
1646.28	2491.45	1646.28	2333.36
1649.2	2269.66	1649.2	2061.91
1652.11	2029.34	1652.11	1858.63
1655.03	1846.05	1655.03	1652.6
1657.95	1674.75	1657.95	1457.79
1660.87	1555.39	1660.87	1322.41
1663.78	1379.22	1663.78	1203.07
1666.7	1226.45	1666.7	1079.29
1669.62	1159.14	1669.62	949.588
1672.54	1048.99	1672.54	867.302
1675.45	915.57	1675.45	737.54
1678.37	865.607	1678.37	615.491
1681.29	798.072	1681.29	563.847
1684.21	684.045	1684.21	470.013
1687.12	639.217	1687.12	461.682
1690.04	573.627	1690.04	461.698
1692.96	473.255	1692.96	396.57
1695.88	460.599	1695.88	357.415
1698.79	424.849	1698.79	317.867
1701.71	439.773	1701.71	354.633
1704.63	443.684	1704.63	310.045
1707.55	421.289	1707.55	323.391
1710.46	400.566	1710.46	322.236
1713.38	393.952	1713.38	292.093
1716.3	340.49	1716.3	239.642
1719.22	371.467	1719.22	317.574
1722.13	379.396	1722.13	409.59
1725.05	411.834	1725.05	266.717
1727.97	373.307	1727.97	276.308
1730.89	386.557	1730.89	327.756
1733.8	352.436	1733.8	323.001
1736.72	305.218	1736.72	254.307
1739.64	377.668	1739.64	226.223
1742.56	318.413	1742.56	231.856
1745.47	322.042	1745.47	283.935
1748.39	303.034	1748.39	244.784
1751.31	300.7	1751.31	258.995
1754.23	248.508	1754.23	218.356
1757.14	238.6	1757.14	191.849
1760.06	275.096	1760.06	249.287
1762.98	256.16	1762.98	254.683
1765.9	264.053	1765.9	160.225
1768.81	206.561	1768.81	187.707
1771.73	237.247	1771.73	179.432
1774.65	265.43	1774.65	223.127
1777.57	187.679	1777.57	186.995
1780.48	181.709	1780.48	168.366
1783.4	141.984	1783.4	176.654
1786.32	158.125	1786.32	129.694
1789.24	135.238	1789.24	107.645
1792.15	96.0035	1792.15	109.818
1795.07	98.9689	1795.07	65.9174
1797.99	101.115	1797.99	80.4423
1800.91	88.1065	1800.91	84.1053
1803.82	90.4422	1803.82	30.0054
1806.74	70.415	1806.74	14.6572
1809.66	16.9046	1809.66	13.4957
1812.58	35.1002	1812.58	0.55865
1815.49	75.6715	1815.49	19.492
1818.41	49.9893	1818.41	38.3079
1821.33	47.1075	1821.33	39.2702
1824.25	25.0501	1824.25	45.6711
1827.16	0.01711	1827.16	32.6226
1830.08	36.4948	1830.08	56.5004
1833	41.4222	1833	60.3223
1835.92	32.9928	1835.92	36.1042
1838.83	17.7172	1838.83	130.252
1841.75	47.0824	1841.75	75.7178
1844.67	101.999	1844.67	111.96
1847.59	76.3851	1847.59	73.9718
1850.5	79.2747	1850.5	145.158
1853.42	107.026	1853.42	134.146
1856.34	80.2891	1856.34	130.871
1859.26	95.0016	1859.26	162.207
1862.17	79.1635	1862.17	208.164
1865.09	117.755	1865.09	207.837
1868.01	133.729	1868.01	147.964
1870.93	148.485	1870.93	166.031
1873.84	140.566	1873.84	157.161
1876.76	119.025	1876.76	176.506
1879.68	150.783	1879.68	193.253
1882.6	146.754	1882.6	168.678
1885.51	163.172	1885.51	183.018
1888.43	229.678	1888.43	228.992
1891.35	190.881	1891.35	257.35
1894.27	179.288	1894.27	230.206
1897.18	210.608	1897.18	244.174
1900.1	197.749	1900.1	298.144
1903.02	177.532	1903.02	264.857
1905.94	160.932	1905.94	261.57
1908.85	214.901	1908.85	263.068
1911.77	234.165	1911.77	253.037
1914.69	205.032	1914.69	242.602
1917.61	199.613	1917.61	236.054
1920.52	179.673	1920.52	187.641
1923.44	179.762	1923.44	149.524
1926.36	173.941	1926.36	229.875
1929.28	149.224	1929.28	221.447
1932.19	139.834	1932.19	199.926
1935.11	146.77	1935.11	138.706
1938.03	143.53	1938.03	199.787
1940.95	112.595	1940.95	234.924
1943.86	154.611	1943.86	136.247
1946.78	134.537	1946.78	171.129
1949.7	152.173	1949.7	179.813
1952.62	136.571	1952.62	210.933
1955.53	122.335	1955.53	204.836
1958.45	120.39	1958.45	143.02
1961.37	133.205	1961.37	128.953
1964.29	133.369	1964.29	166.781
1967.2	133.505	1967.2	157.085
1970.12	149.974	1970.12	180.009
1973.04	148.386	1973.04	178.405
1975.96	110.682	1975.96	115.489
1978.87	97.4221	1978.87	139.539
1981.79	101.058	1981.79	179.329
1984.71	101.806	1984.71	179.675
1987.63	90.0619	1987.63	96.3044
1990.54	195.376	1990.54	119.678
1993.46	130.875	1993.46	168.511
1996.38	147.581	1996.38	182.354
1999.3	174.503	1999.3	137.488
2002.21	157.276	2002.21	185.402
2005.13	105.522	2005.13	181.815
2008.05	67.5708	2008.05	185.375
2010.97	134.888	2010.97	187.44
2013.88	165.09	2013.88	125.412
2016.8	84.2251	2016.8	24.1225
2019.72	121.234	2019.72	113.784
2022.64	77.035	2022.64	114.447
2025.55	118.297	2025.55	127.082
2028.47	115.814	2028.47	95.6855
2031.39	106.1	2031.39	99.119
2034.31	89.6071	2034.31	83.2194
2037.22	77.2615	2037.22	73.6626
2040.14	83.241	2040.14	37.001
2043.06	90.5418	2043.06	42.4046
2045.98	81.801	2045.98	64.1532
2048.89	114.357	2048.89	22.6938
2051.81	91.8876	2051.81	81.9604
2054.73	113.121	2054.73	104.424
2057.65	126.377	2057.65	76.2434
2060.56	55.0339	2060.56	84.825
2063.48	62.9368	2063.48	86.4107
2066.4	130.045	2066.4	56.6829
2069.32	94.0399	2069.32	82.2194
2072.23	122.854	2072.23	82.8931
2075.15	62.5676	2075.15	56.8073
2078.07	112.701	2078.07	76.7302
2080.99	79.5088	2080.99	90.4703
2083.9	112.375	2083.9	87.0432
2086.82	128.759	2086.82	66.7683
2089.74	70.6853	2089.74	81.8538
2092.66	85.283	2092.66	51.8223
2095.57	36.1198	2095.57	75.6299
2098.49	67.7257	2098.49	71.8741
2101.41	71.3496	2101.41	69.6985
2104.33	48.9817	2104.33	98.7788
2107.24	106.117	2107.24	77.3963
2110.16	99.1962	2110.16	177.72
2113.08	47.966	2113.08	118.501
2116	83.5516	2116	105.417
2118.91	80.9634	2118.91	106.176
2121.83	90.3631	2121.83	66.8772
2124.75	135.928	2124.75	97.8875
2127.67	91.632	2127.67	64.9256
2130.58	104.074	2130.58	103.851
2133.5	107.213	2133.5	94.6008
2136.42	68.4976	2136.42	71.1621
2139.34	123.413	2139.34	92.3301
2142.25	119.15	2142.25	71.2164
2145.17	67.1821	2145.17	54.7979
2148.09	55.4209	2148.09	65.5161
2151.01	41.4965	2151.01	43.0744
2153.92	73.6618	2153.92	53.3581
2156.84	42.2911	2156.84	52.9347
2159.76	125.783	2159.76	115.102
2162.68	64.9851	2162.68	112.441
2165.59	62.928	2165.59	6.74178
2168.51	30.4323	2168.51	0.11431
2171.43	72.838	2171.43	50.7311
2174.35	105.583	2174.35	93.2175
2177.26	93.5325	2177.26	49.7439
2180.18	40.5969	2180.18	24.3842
2183.1	60.5138	2183.1	96.63
2186.02	91.2445	2186.02	59.9496
2188.93	115.695	2188.93	100.463
2191.85	80.5735	2191.85	15.2571
2194.77	119.949	2194.77	42.0068
2197.69	69.2389	2197.69	30.1287
2200.6	68.3182	2200.6	72.5911
2203.52	76.25	2203.52	83.3752
2206.44	86.8201	2206.44	76.8518
2209.36	47.3163	2209.36	46.7814
2212.27	69.7051	2212.27	80.0632
2215.19	92.7769	2215.19	97.9381
2218.11	116.621	2218.11	91.6227
2221.03	97.1823	2221.03	128.311
2223.94	120.232	2223.94	118.557
2226.86	102.726	2226.86	97.797
2229.78	97.2715	2229.78	131.255
2232.7	110.593	2232.7	111.662
2235.61	75.2163	2235.61	71.8971
2238.53	108.89	2238.53	142.925
2241.45	142.719	2241.45	173.558
2244.37	101.637	2244.37	119.154
2247.28	62.7191	2247.28	94.4362
2250.2	116.499	2250.2	73.8381
2253.12	102.161	2253.12	80.9044
2256.04	97.5583	2256.04	55.9039
2258.95	102.674	2258.95	42.7037
2261.87	63.7814	2261.87	68.206
2264.79	87.1064	2264.79	73.5649
2267.71	60.7227	2267.71	160.576
2270.62	105.517	2270.62	57.9324
2273.54	47.1994	2273.54	157.016
2276.46	108.521	2276.46	93.3805
2279.38	108.745	2279.38	99.1838
2282.29	93.5339	2282.29	91.5185
2285.21	100.634	2285.21	70.8468
2288.13	86.181	2288.13	118.327
2291.05	62.949	2291.05	50.4753
2293.96	66.3512	2293.96	12.5871
2296.88	103.646	2296.88	59.477
2299.8	74.8941	2299.8	20.7461
2302.72	50.612	2302.72	92.42
2305.63	89.8128	2305.63	72.6439
2308.55	40.9926	2308.55	-3.28696
2311.47	76.43	2311.47	13.8486
2314.39	64.1405	2314.39	25.0023
2317.3	63.9838	2317.3	88.9539
2320.22	83.5673	2320.22	71.5676
2323.14	87.0808	2323.14	117.062
2326.06	60.2353	2326.06	88.1469
2328.97	77.2594	2328.97	55.5954
2331.89	58.6682	2331.89	11.0108
2334.81	74.7743	2334.81	8.49314
2337.73	50.9745	2337.73	109.093
2340.64	13.5209	2340.64	46.9654
2343.56	35.8475	2343.56	29.1509
2346.48	98.9614	2346.48	54.416
2349.4	66.3999	2349.4	70.3193
2352.31	34.3969	2352.31	33.3971
2355.23	18.2223	2355.23	4.49115
2358.15	41.0698	2358.15	60.5623
2361.07	32.2035	2361.07	56.298
2363.98	57.7272	2363.98	10.4567
2366.9	56.865	2366.9	32.9173
2369.82	69.8918	2369.82	31.0487
2372.74	64.1322	2372.74	76.9056
2375.65	86.3925	2375.65	42.5036
2378.57	47.165	2378.57	65.8439
2381.49	53.0542	2381.49	63.0018
2384.41	59.246	2384.41	39.6664
2387.32	45.6589	2387.32	10.0172
2390.24	64.358	2390.24	25.0053
2393.16	66.1327	2393.16	78.0099
2396.08	115.422	2396.08	50.8414
2398.99	116.701	2398.99	42.9081
2401.91	88.1695	2401.91	66.132
2404.83	92.3363	2404.83	92.8785
2407.75	50.6033	2407.75	13.3969
2410.66	63.4306	2410.66	3.14771
2413.58	77.093	2413.58	36.3395
2416.5	61.9946	2416.5	49.1012
2419.42	112.454	2419.42	54.2456
2422.33	121.972	2422.33	39.5464
2425.25	123.376	2425.25	149.55
2428.17	-0.06382	2428.17	130.79
2431.09	117.752	2431.09	138.803
2434	146.992	2434	73.6158
2436.92	100.562	2436.92	82.4783
2439.84	116.658	2439.84	77.976
2442.76	77.5266	2442.76	110.817
2445.67	98.1427	2445.67	108.018
2448.59	118.041	2448.59	93.601
2451.51	66.2907	2451.51	70.4502
2454.43	75.011	2454.43	72.5644
2457.34	101.377	2457.34	78.5788
2460.26	105.159	2460.26	108.271
2463.18	112.268	2463.18	87.4641
2466.1	86.2367	2466.1	68.3545
2469.01	100.363	2469.01	69.9387
2471.93	93.5209	2471.93	90.5911
2474.85	95.9014	2474.85	47.3749
2477.77	87.7729	2477.77	78.0443
2480.68	72.157	2480.68	112.826
2483.6	78.2403	2483.6	95.7257
2486.52	109.66	2486.52	57.4887
2489.44	123.127	2489.44	67.3406
2492.35	135.487	2492.35	88.5945
2495.27	167.739	2495.27	71.0527
2498.19	206.186	2498.19	148.854
2501.11	63.0226	2501.11	49.8249
2504.02	99.6077	2504.02	79.0279
2506.94	124.496	2506.94	79.0849
2509.86	102.123	2509.86	68.2797
2512.78	100.448	2512.78	49.314
2515.69	57.4372	2515.69	86.3662
2518.61	38.4084	2518.61	96.2378
2521.53	55.0981	2521.53	52.5594
2524.45	48.6764	2524.45	43.0052
2527.36	57.4027	2527.36	101.286
2530.28	132.116	2530.28	96.9646
2533.2	82.6534	2533.2	107.134
2536.12	115.347	2536.12	146.4
2539.03	69.8545	2539.03	59.2223
2541.95	84.3052	2541.95	47.4592
2544.87	138.648	2544.87	94.1561
2547.79	71.0953	2547.79	92.0327
2550.7	108.871	2550.7	116.075
2553.62	172.245	2553.62	116.907
2556.54	136.541	2556.54	115.055
2559.46	122.493	2559.46	166.77
2562.37	135.248	2562.37	78.6313
2565.29	130.162	2565.29	90.0457
2568.21	132.439	2568.21	145.127
2571.13	101.507	2571.13	253.152
2574.04	186.021	2574.04	136.157
2576.96	78.3674	2576.96	71.3011
2579.88	161.883	2579.88	198.878
2582.8	157.941	2582.8	202.741
2585.71	136.668	2585.71	125.642
2588.63	137.638	2588.63	141.486
2591.55	169.369	2591.55	178.007
2594.47	166.359	2594.47	221.276
2597.38	104.196	2597.38	242.939
2600.3	189.623	2600.3	158.257
2603.22	180.608	2603.22	168.39
2606.14	186.674	2606.14	186.651
2609.05	192.461	2609.05	192.336
2611.97	142.922	2611.97	229.155
2614.89	189.038	2614.89	182.531
2617.81	188.193	2617.81	156.076
2620.72	252.699	2620.72	284.327
2623.64	232.085	2623.64	208.859
2626.56	135.193	2626.56	171.919
2629.48	170.986	2629.48	167.118
2632.39	184.365	2632.39	173.086
2635.31	149.261	2635.31	127.158
2638.23	155.318	2638.23	181.555
2641.15	204.032	2641.15	192.189
2644.06	186.366	2644.06	135.039
2646.98	230.334	2646.98	84.2893
2649.9	195.141	2649.9	89.9893
2652.82	96.1873	2652.82	125.085
2655.73	118.608	2655.73	118.128
2658.65	168.724	2658.65	146.666
2661.57	138.609	2661.57	95.5582
2664.49	128.866	2664.49	86.0679
2667.4	177.13	2667.4	121.021
2670.32	160.238	2670.32	77.5235
2673.24	145.706	2673.24	90.1623
2676.16	160.881	2676.16	102.347
2679.07	175.87	2679.07	133.823
2681.99	129.569	2681.99	76.3213
2684.91	131.099	2684.91	129.457
2687.83	162.444	2687.83	92.3527
2690.74	187.226	2690.74	124.317
2693.66	175.192	2693.66	147.465
2696.58	206.798	2696.58	182.067
2699.5	173.119	2699.5	53.6254
2702.41	121.161	2702.41	51.7092
2705.33	150.171	2705.33	131.393
2708.25	130.21	2708.25	163.752
2711.17	141.14	2711.17	179.32
2714.08	153.038	2714.08	128.823
2717	178.985	2717	101.739
2719.92	161.82	2719.92	148.53
2722.84	174.463	2722.84	160.438
2725.75	145.696	2725.75	99.0496
2728.67	129.012	2728.67	62.6295
2731.59	179.363	2731.59	155.401
2734.51	188.365	2734.51	226.329
2737.42	207.813	2737.42	190.171
2740.34	214.555	2740.34	200.804
2743.26	122.907	2743.26	177.862
2746.18	178.691	2746.18	102.584
2749.09	183.497	2749.09	134.787
2752.01	153.671	2752.01	153.075
2754.93	140.183	2754.93	136.686
2757.85	208.605	2757.85	164.363
2760.76	146.899	2760.76	170.705
2763.68	136.466	2763.68	131.524
2766.6	177.226	2766.6	215.996
2769.52	208.024	2769.52	222.517
2772.43	173.097	2772.43	87.7221
2775.35	92.2549	2775.35	61.418
2778.27	96.7733	2778.27	102.05
2781.19	87.6661	2781.19	73.2132
2784.1	64.0181	2784.1	122.35
2787.02	101.032	2787.02	47.5801
2789.94	92.6742	2789.94	68.9663
2792.86	63.112	2792.86	128.852
2795.77	31.8473	2795.77	57.4658
2798.69	68.0444	2798.69	89.3403
2801.61	73.5959	2801.61	6.05736
2804.53	33.4864	2804.53	65.5111
2807.44	60.8332	2807.44	70.623
2810.36	79.5721	2810.36	99.754
2813.28	27.6062	2813.28	8.06053
2816.2	1.9301	2816.2	28.572
2819.11	-2.10372	2819.11	31.1772
2822.03	62.0946	2822.03	27.1704
2824.95	106.142	2824.95	14.1136
2827.87	50.8537	2827.87	10.6526
2830.78	64.5668	2830.78	30.0268
2833.7	3.64288	2833.7	14.8938
2836.62	40.2693	2836.62	-3.07144
2839.54	2.0535	2839.54	43.2318
2842.45	73.5021	2842.45	67.9442
2845.37	47.7615	2845.37	0.50244
2848.29	19.6744	2848.29	2.06075
2851.21	78.9806	2851.21	57.9951
2854.12	-1.93903	2854.12	37.2927
2857.04	92.7179	2857.04	75.6555
2859.96	87.3535	2859.96	106.815
2862.88	127.053	2862.88	112.762
2865.79	61.3291	2865.79	61.1765
2868.71	65.598	2868.71	80.7024
2871.63	28.4686	2871.63	57.3862
2874.55	41.1997	2874.55	77.6673
2877.46	120.091	2877.46	140.268
2880.38	115.134	2880.38	147.478
2883.3	113.734	2883.3	130.867
2886.22	187.075	2886.22	117.076
2889.13	196.793	2889.13	125.516
2892.05	103.967	2892.05	41.5769
2894.97	97.5973	2894.97	123.326
2897.89	116.545	2897.89	149.841
2900.8	112.258	2900.8	151.241
2903.72	126.43	2903.72	197.262
2906.64	120.188	2906.64	178.949
2909.56	121.082	2909.56	155.535
2912.47	112.86	2912.47	171.338
2915.39	115.208	2915.39	155.004
2918.31	105.139	2918.31	167.236
2921.23	149.207	2921.23	185.48
2924.14	139.086	2924.14	186.523
2927.06	102.055	2927.06	169.396
2929.98	93.0243	2929.98	135.193
2932.9	114.881	2932.9	170.529
2935.81	48.996	2935.81	184.291
2938.73	86.281	2938.73	151.901
2941.65	53.1512	2941.65	148.817
2944.57	73.8768	2944.57	199.225
2947.48	69.7709	2947.48	166.046
2950.4	127.063	2950.4	171.414
2953.32	34.0944	2953.32	134.236
2956.24	77.2826	2956.24	176.177
2959.16	73.2665	2959.16	172.359
2962.07	65.3198	2962.07	113.581
2964.99	31.5151	2964.99	97.9727
2967.91	50.7943	2967.91	180.504
2970.82	44.0208	2970.82	100.27
2973.74	54.8003	2973.74	145.113
2976.66	33.7482	2976.66	86.7697
2979.58	17.4701	2979.58	57.1704
2982.49	34.4368	2982.49	97.9581
2985.41	85.154	2985.41	93.2575
2988.33	0.10854	2988.33	112.286
2991.25	32.0163	2991.25	61.5338
2994.16	26.9283	2994.16	0.11318
2997.08	32.5553	2997.08	68.5683
3000	25.2133	3000	84.4064

## Sheet: Fig 3b
	Pristine			50kGy			100kGy			250kGy
	Permeability(Barrer)	yEr+	yEr-	Permeability(Barrer)	yEr+	yEr-	Permeability(Barrer)	yEr+	yEr-	Permeability(Barrer)	yEr+	yEr-
He	1608.34	67.76	41.76	1556.61	9.58	9.35	1718.48	20.7	30.26	1697.25	15.84	14.07
H2	4707.1	149.61	95.65	4163.09	78.16	177.63	3174.78	26.39	30.73	2847.4	62.48	90.5
CO2	6233.51	200	150	5666.07	431.78	475.28	2761.74	95.27	164.99	815.87	39.64	45.97
N2	199.48	3.93	2.57	188.82	0.2	7.14	90.76	1.74	1.74	19.65	0.72	0.39
CH4	168.43	30.84	16.75	163.05	4.54	4.15	58	2.17	2.9	10.07	0.34	0.51
C2H4	630.4	18.5	18.5	368.3	6.48	11.97	180.6	0.95	0.77	28.95	1.24	0.91
C2H6	146.06	3.88	6.1	68.61	9.96	9.08	19.93	1.24	2.22	2.07	0.21	0.22
C3H6	929.51	21.34	17.16	164.03	12.4	11.85	5.11	1.26	0.66
C3H8	69.99	3.61	2.18	3.48	1.17	1.36	2.03	0.46	0.61

## Sheet: Fig 3c
Polymer membrane		CMS membrane		ZIF membrane		MMM membrane			This work
C2H4 permeabiliy(Barrer)	C2H4/C2H6 selectivity	C2H4 permeabiliy(Barrer)	C2H4/C2H6 selectivity	C2H4 permeabiliy(Barrer)	C2H4/C2H6 selectivity	C2H4 permeabiliy(Barrer)	C2H4/C2H6 selectivity		C2H4 permeabiliy(Barrer)	C2H4/C2H6 selectivity
0.45	4.5	14.5	6.6	1238	4.2	180	5	Pristine	630.4	4.32
64	3	16.7	11.7	1074	2.3	330	4.7	50kGy	368.3	5.37
46	3.3	44	6.28	1164	2	1020	2.7	100kGy	180.6	9.06
76.7	2.89	1.3	13			450	2.3	250kGy	28.95	13.98
1.17	6.84	276	2.9			210	4
4.46	5.62	66.1	6.5			150	3.8
9.48	4.27	10.4	17.5			110	2.6
36.7	3.6	328	2.1			183	2.4
0.3	3.3	77	4.1			0.05	7.1
1.4	3.8	3	25			26.15	5.91
2.1	4.4	135	4.8			33.16	5.34
5.8	4.3	78	6.4			91.9	3.5
58	2.9	53	7.8			74.8	2.55
		13	9.2			3.15	2
		38	3.3
		28	7
		10	7.5
		43	6.9
		110	4.9
		860	4.3
		60	9
		92	8.53
		43	6.9
		30	5.3
		370	3
		55	5.5

## Sheet: Fig 3d
	500°C CMS membrane		600°C pristine CMS membrane		675°C pristine CMS membrane
	C2H4 permeabiliy(Barrer)	C2H4/C2H6 selectivity	C2H4 permeabiliy(Barrer)	C2H4/C2H6 selectivity	C2H4 permeabiliy(Barrer)	C2H4/C2H6 selectivity
Pristine	630.4	4.32	82.48	6.07	37.03	7.99
50kGy	368.3	5.37
100kGy	180.6	9.06
250kGy	28.95	13.98

## Sheet: Fig 3e
	C2H4 diffusivity(cm^2/s)	C2H6 diffusivity(cm^2/s)	Diffusion selectivity
Pristine	1e-07	8.62e-08	1.16
50kGy	4.62e-08	2.09e-08	2.211
100kGy	3.63e-08	7.8e-09	4.491
250kGy	2.41e-08	3.66e-09	5.803

[truncated: 27 more sheets: Fig 3f, Fig 3g, Fig 4a, Fig 4b, Fig 4c, Fig 4d, Fig 5a, Fig 5b, Supplementary Fig 4, Supplementary Fig 5, Supplementary Fig 6, Supplementart Fig 7, Supplementary Fig 9, Supplementary Fig 11, Supplementary Fig 12, Supplementart Fig 13, Supplementary Fig 15, Supplementary Fig 16, Supplementary Fig 17, Supplementary Fig 18 …]
